# Supplementary material for: Clinical and Metabolic Signatures of FAM47E–SHROOM3 Haplotypes in a General Population Sample
Source: Kidney Int Rep. 2025 Feb 25;10(5):1495–508. doi: 10.1016/j.ekir.2025.02.018 (PMC12142803; doi:10.1016/j.ekir.2025.02.018)
Supplement: Supplementary File (xlsx) — Table S1. Distribution of the study traits, metabolites, and proteins. Table S2. Characteristics of the variants used for haplotype reconstruction in the CHRIS. Table S3. Expression QTL variants from GTEx. Table S4. Query of 27 haplotype-tagged variants in the kidney eQTL meta-analysis. Table S5. Association between haplotypes and clinical traits. Table S6. Association between haplotypes and serum metabolites in a subset of 6641 participants. Table S7. Association between haplotypes and plasma proteins in a subset of 3535 study participants. [file mmc2.xlsx]

## Sheet: Tables list
List of supplementary tables
Table	Title
Supplementary Table S1	Distribution of the study traits, metabolites, and proteins
Supplementary Table S2	Characteristics of the variants used for haplotype reconstruction in the CHRIS study
Supplementary Table S3	Expression QTL variants from GTEx
Supplementary Table S4	Query of 27 haplotype-tagging variants in the kidney eQTL meta-analysis
Supplementary Table S5	Association between haplotypes and clinical traits
Supplementary Table S6	Association between haplotypes and serum metabolites in the subset of 6,641 study participants
Supplementary Table S7	Association between haplotypes and plasma proteins in the subset of 3,535 study participants

## Sheet: Tab 1
Supplementary Table S1. Distribution of the study traits, metabolites, and proteins. Reported are descriptive statistics of each trait following normalization and imputation of missing values to the median (see Methods).
Abbreviations and symbols: HMDB, Human Metabolome Database; SD, Standard deviation; Q1, 1st quartile; Q3, 3rd quartile.
Type of marker	Extended marker name (unit)	Trait name used in the analyses	HMDB id (or Gene symbol)	Sample size	Missing (N)	Missing (%)	Mean	SD	Median	Q1	Q3
Blood	Estimated Glomerular Filtration Rate based on Creatinine (ml/min/1.73 m2)	eGFRcrea		12829	5	0.00038959	91.8725	18.8927	92.9002	81.6825	104.096
Anthropometric	Height (cm)	Height		12776	58	0.00451925	168.869	9.2199	168.4	162	175.5
Anthropometric	Weight (kg)	Weight		12761	73	0.00568802	73.6093	15.0946	72	62.3	82.7
Anthropometric	Body Mass Index (kg/m2)	BMI		12760	74	0.00576593	25.7555	4.6096	25	22.4	28.3
Anthropometric	Body Fat (%)	Body Fat		12716	118	0.00919433	30.1806	9.5132	29.5	23.6	36.8
Anthropometric	Visceral Fat (%)	Visceral Fat		12705	129	0.0100514	8.1682	4.343	7	5	11
Anthropometric	Systolic Blood Pressure (mm/Hg)	SBP		12375	459	0.0357644	123.036	16.0832	121	112	132
Anthropometric	Dyastolic Blood Pressure (mm/Hg)	DBP		12375	459	0.0357644	78.135	9.2694	77	71	84
Anthropometric	Pulse Rate (p/min)	Pulse Rate		12376	458	0.0356865	61.6091	8.9092	61	55.439	67
Blood	Hemoglobin A1C (%)	HbA1c		12821	13	0.00101293	5.3668	0.4605	5.3	5.1	5.5
Blood	Serum Albumin (mg/dL)	Salb		12830	4	0.000311672	4.3941	0.2559	4.4	4.2	4.6
Blood	Serum Creatinine (mg/dL)	SCr		12829	5	0.00038959	0.8612	0.1395	0.83	0.76	0.94
Urine	Urinary Albumin (mg/dL)	Ualb		12808	26	0.00202587	13.3359	72.4349	4.57	2.55	8.76
Urine	Urinary Creatinine (mg/dL)	Ucr		12817	17	0.00132461	105.092	69.9479	94.3	46.9	147.7
Urine	Urinary Albumin to Urinary Creatinine Ratio (mg/g)	UACR		12807	27	0.00210379	14.571	79.8376	5.5549	3.7001	9.7548
Blood	Prothrombin Time (%)	PTT		12633	201	0.0156615	96.1388	13.0263	96	90	103
Blood	International Normalized Ratio of Prothrombin Time (INR)	INR PT		12747	87	0.00677887	2.0341	9.6942	1.02	0.98	1.06
Blood	Activated Prothrombin Time Ratio (Ratio)	APTT ratio		12775	59	0.00459716	1.2669	4.9472	1.01	0.97	1.07
Blood	Fibrinogen (mg/dL)	Fibrinogen		12733	101	0.00786972	297.331	66.514	293	257	334
Blood	Antithrombin (%)	AT		12770	64	0.00498675	104.454	24.221	102	96	109
Blood	Serum Glucose (%)	SGlucose		12828	6	0.000467508	92.0425	18.4948	90	84	96
Blood	Uric Acid (mg/dL)	Urate		12825	9	0.000701262	6.599	12.3624	5.2	4.3	6.2
Blood	Aspartate Aminotransferase Glutamic-Oxaloacetic Transaminase (U/L)	AST GOT		12788	46	0.00358423	21.4674	11.2128	20	17	24
Blood	Alanine Aminotransferase Glutamic-Pyruvic Transaminase (U/L)	ALT GPT		12823	11	0.000857098	21.6043	14.9836	18	13	25
Blood	Gamma GT (U/L)	GGT		12829	5	0.00038959	28.1458	32.7474	20	15	31
Blood	Alkaline Phosphatase (U/L)	ALP		12831	3	0.000233754	63.9246	20.9545	62	51	75
Blood	Total Bilirubin (mg/dL)	TB		12824	10	0.00077918	1.6386	6.9913	0.78	0.58	1.07
Blood	Direct Bilirubin (mg/dL)	DB		12819	15	0.00116877	0.476	3.1724	0.27	0.21	0.36
Blood	Lipase (U/L)	Lipase		12831	3	0.000233754	26.2327	18.8047	23	16	32
Blood	Total Colostrol (mg/dL)	TC		12830	4	0.000311672	206.038	47.287	205	178	235
Blood	High-Density Lipoprotein Cholesterol (mg/dL)	HDL		12830	4	0.000311672	58.6187	21.0103	56	48	66
Blood	Low-Density Lipoprotein Cholesterol (mg/dL)	LDL		12829	5	0.00038959	128.25	37.8921	126	101	153
Blood	Triglycerides (mg/dL)	TG		12829	5	0.00038959	104.046	67.148	88	66	124
Blood	Sodium (mmol/L)	Sodium		12435	399	0.0310893	139.714	7.9178	140	139	141
Blood	Potassium (mmol/L)	Potassium		12796	38	0.00296089	6.256	15.1482	4.5	4.3	4.725
Blood	Chlorine (mmol/L)	Chlorine		12831	3	0.000233754	103.912	10.9004	105	103	106
Blood	Calcium Corrected (mg/dL)	Calcium		12830	4	0.000311672	3.53	11.1265	2.32	2.27	2.38
Blood	Phosphorus (mg/dL)	Phosphorus		12819	15	0.00116877	3.6641	6.0247	3.348	3.007	3.689
Blood	Magnesium (mg/dL)	Magnesium		12831	3	0.000233754	2.0946	2.9927	1.9926	1.8954	2.1141
Blood	Iron (mg/dL)	Iron		12826	8	0.000623344	109.756	42.3368	108	82.7	134
Blood	Ferritin (ng/mL)	Ferritin		12831	3	0.000233754	113.281	125.181	77.3	33.8	152.1
Blood	Transferrin (mg/dL)	Transferrin		12831	3	0.000233754	262.027	50.2646	258	234	286
Blood	Transferrin Saturation (%)	TS		12826	8	0.000623344	34.7103	37.1959	29.8	22.6	38.1
Blood	C-Reactive Protein (mg/dL)	CRP		12806	28	0.0021817	0.7358	9.7075	0.15	0.07	0.32
Blood	Total Stimulating Hormone (µUI/mL)	TSH		12827	7	0.000545426	1.7528	7.6608	1.35	0.96	1.9
Blood	Cortisol (µg/dL)	Cortisol		12674	160	0.0124669	11.821	4.3518	11.1	8.9	13.82
Blood	White Blood Cell (x1000/µL)	WBC		12786	48	0.00374007	6.1692	1.8752	5.9	5	7
Blood	Red blood cell (Mil/µL)	RBC		12812	22	0.0017142	4.9926	0.6162	4.96	4.64	5.29
Blood	Hemoglobin (g/dL)	HGB		12817	17	0.00132461	14.6353	1.8018	14.7	13.8	15.8
Blood	Hematocrit (%)	HCT		12821	13	0.00101293	44.2456	5.3285	44.6	42	47.2
Blood	Mean Corpuscular Volume (fL)	MCV		12822	12	0.000935016	89.4118	7.8725	90.2	87.6	92.7
Blood	Mean Corpuscular Hemoglobin (pg)	MCH		12822	12	0.000935016	30.429	6.5345	29.9	29	30.8
Blood	Mean Corpuscular Hemoglobin Concentration (g/dL)	MCHC		12822	12	0.000935016	33.1041	3.0592	33	32.4	33.7
Blood	Red Cell Distribution Width (%)	RDW		12822	12	0.000935016	13.4168	2.9565	13	12.6	13.5
Blood	Platelet Count (x1000/µL)	PLT		12822	12	0.000935016	245.757	61.4204	244	210	280
Blood	Mean Platelet Volume (fL)	MPV		12812	22	0.0017142	13.3301	26.2232	10.6	10	11.2
Blood	Neutrophils (%)	Neutrophils		12822	12	0.000935016	55.5549	14.5186	55.4	49.7	61.2
Blood	Lymphocytes (%)	Lymphocytes		12822	12	0.000935016	32.8646	9.882	32.4	27.4	37.8
Blood	Monocytes (%)	Monocytes		12822	12	0.000935016	8.8594	6.1913	8.2	7	9.6
Blood	Eosinophils (%)	Eosinophils		12822	12	0.000935016	2.9207	4.1491	2.3	1.5	3.5
Blood	Basophils (%)	Basophils		12822	12	0.000935016	0.8559	3.1636	0.7	0.5	0.9
Blood	Anti Thyroid Peroxidase (IU/mL)	Anti TPO		12802	32	0.00249338	26.8014	127.309	0.3	0.3	0.6
Urine	Urine pH (pH)	Urine pH		12809	25	0.00194795	6.4461	19.7325	5.5	5.5	6.5
Urine	Urinary Glucose (mg/dL)	Uglucose		12817	17	0.00132461	27.6413	55.2199	30	30	30
Urine	Urinary Proteins (mg/dL)	Uproteins		12817	17	0.00132461	9.5913	9.2663	10	10	10
Urine	Urinary Hemoglobin (mg/dL)	UHGB		12817	17	0.00132461	0.262	9.0205	0	0	0
Blood & Urine	Serum Albumin to Urinary Creatinine Ratio (mg/g)	S2UCr		12815	19	0.00148044	0.0142	0.0128	0.0092	0.0059	0.0178
Blood & Urine	Serum Albumin to Urinary Albumin Ratio (mg/g)	S2UAlb		12807	27	0.00210379	1.0856	0.6865	0.9607	0.501	1.705
Urine	Urinary Glucose to Urinary Creatinine Ratio (mg/g)	UG2Cr		12815	19	0.00148044	0.4506	1.0407	0.2553	0.1447	0.5202
Blood & Urine	Fraction Excretion of Glucose Levels (%)	FE Glu		12810	24	0.00187003	0.004	0.0081	0.0024	0.0014	0.0048
Blood & Urine	Fraction Excretion of Albumin Levels (%)	FE Alb		12804	30	0.00233754	0.0311	0.2397	0.0109	0.0074	0.0187
Blood & Urine	Fraction Excretion of Hemoglobin Levels (%)	FE HGB		12799	35	0.00272713	0.0006	0.0124	0	0	0
Metabolite	Asymmetric dimethylarginine	adma	HMDB0001539	6636	6	0.000903342	0.4906	3.2598	0.4355	0.3892	0.4854
Metabolite	Alanine	ala	HMDB0000161	6641	1	0.000150557	344.933	72.9451	338.462	291.728	389.151
Metabolite	alpha-Aminoadipic acid	alpha_aaa	HMDB0000510	6221	421	0.0633845	0.5619	0.4294	0.531	0.3999	0.6848
Metabolite	Arginine	arg	HMDB0000517	6641	1	0.000150557	101.508	18.488	100.55	88.319	113.176
Metabolite	Asparagine	asn	HMDB0000168	6641	1	0.000150557	45.7648	7.2915	45.0365	40.8681	49.8848
Metabolite	Aspartate	asp	HMDB0000191	6640	2	0.000301114	14.7308	3.9758	14.3318	12.0321	16.8615
Metabolite	Citrulline	cit	HMDB0000904	6641	1	0.000150557	30.0401	7.9036	29.4719	24.842	34.5228
Metabolite	Creatinine	creatinine	HMDB0000562	6641	1	0.000150557	77.3122	19.7522	75.7886	66.6222	86.014
Metabolite	Dihydroxyphenylalanine	dopa	HMDB0000181	6639	3	0.000451671	0.1939	0.111	0.1914	0.188	0.1947
Metabolite	Glutamine	gln	HMDB0000641	6641	1	0.000150557	647.039	98.1525	647.288	581.559	711.805
Metabolite	Glutamate	glu	HMDB0000148	6641	1	0.000150557	46.1318	19.1384	41.5737	32.0265	56.2886
Metabolite	Glycine	gly	HMDB0000123	6641	1	0.000150557	249.191	72.8739	235.317	201.97	277.329
Metabolite	Histidine	his	HMDB0000177	6641	1	0.000150557	90.1012	12.0712	89.4153	82.4241	97.21
Metabolite	Isoleucine	ile	HMDB0000172	6641	1	0.000150557	66.0249	15.2218	64.258	55.1101	74.8846
Metabolite	Kynurenine	kynurenine	HMDB0000684	6641	1	0.000150557	2.7049	0.7317	2.6212	2.2181	3.0789
Metabolite	Leucine	leu	HMDB0000687	6638	4	0.000602228	132.685	27.3434	129.809	112.872	149.3
Metabolite	Lysine	lys	HMDB0000182	6641	1	0.000150557	207.096	39.054	204.703	180.545	231.474
Metabolite	Methionine	met	HMDB0000696	6641	1	0.000150557	22.798	4.2695	22.4484	19.8841	25.3269
Metabolite	Ornithine	orn	HMDB0000214	6563	79	0.011894	73.0783	19.3529	72.7476	60.4694	85.2975
Metabolite	Phenylalanine	phe	HMDB0000159	6641	1	0.000150557	63.7328	9.6043	62.8248	57.349	69.0718
Metabolite	Proline	pro	HMDB0000162	6641	1	0.000150557	174.022	56.5671	164.135	135.411	201.54
Metabolite	Putrescine	putrescine	HMDB0001414	6639	3	0.000451671	0.1421	0.0501	0.1351	0.1102	0.165
Metabolite	Symmetric dimethylarginine	sdma	HMDB0003334	6633	9	0.00135501	0.5089	2.8486	0.4633	0.4122	0.5217
Metabolite	Serine	ser	HMDB0000187	6641	1	0.000150557	124.59	21.8188	122.85	109.651	137.889
Metabolite	Serotonin	serotonin	HMDB0000259	6641	1	0.000150557	0.687	0.3156	0.6481	0.4829	0.8519
Metabolite	Spermidine	spermidine	HMDB0001257	6641	1	0.000150557	0.1985	0.0382	0.1933	0.1734	0.2175
Metabolite	Spermine	spermine	HMDB0001256	6593	49	0.0073773	0.1569	0.0283	0.1555	0.1482	0.1641
Metabolite	trans-4-Hydroxyproline	t4_oh_pro	HMDB0000725	6641	1	0.000150557	8.6198	6.1537	7.7063	5.9949	10.0575
Metabolite	Taurine	taurine	HMDB0000251	6640	2	0.000301114	108.228	21.3282	107.08	93.8163	121.47
Metabolite	Threonine	thr	HMDB0000167	6640	2	0.000301114	121.137	27.0221	118.401	102.771	135.7
Metabolite	Tryptophan	trp	HMDB0000929	6641	1	0.000150557	61.8964	10.4606	61.2407	54.9053	68.4693
Metabolite	Tyrosine	tyr	HMDB0000158	6641	1	0.000150557	64.7317	14.1931	63.7295	55.0163	73.2382
Metabolite	Valine	val	HMDB0000883	6641	1	0.000150557	220.569	43.2765	216.554	190.08	247.178
Metabolite	Carnitine	c0	HMDB0000062	6641	1	0.000150557	38.4372	8.8937	38.1281	32.1678	44.0801
Metabolite	Decanoylcarnitine	c10	HMDB0000651;HMDB0062631	6641	1	0.000150557	0.3595	0.1824	0.3245	0.2583	0.4127
Metabolite	Decenoylcarnitine	c10_1	HMDB0013205;HMDB0240585	6563	79	0.011894	0.1565	0.0509	0.1471	0.1238	0.1784
Metabolite	Decadienylcarnitine	c10_2	HMDB0013325	6641	1	0.000150557	0.0799	0.0119	0.0791	0.0721	0.0866
Metabolite	Dodecanoylcarnitine	c12	HMDB0002250	6641	1	0.000150557	0.1447	0.0474	0.1362	0.1145	0.1643
Metabolite	Dodecanedioylcarnitine	c12_dc	HMDB0013327	6641	1	0.000150557	0.3318	0.0321	0.3305	0.3109	0.3517
Metabolite	Dodecenoylcarnitine	c12_1	HMDB0013326	6563	79	0.011894	0.1532	0.0438	0.1469	0.1248	0.1739
Metabolite	Tetradecanoylcarnitine	c14	HMDB0005066	6641	1	0.000150557	0.0578	0.0153	0.0567	0.0493	0.0652
Metabolite	Tetradecenoylcarnitine	c14_1	HMDB0013329;HMDB0002014;HMDB0240588	6563	79	0.011894	0.0837	0.0368	0.0778	0.06	0.0992
Metabolite	Hydroxytetradecenoylcarnitine	c14_1_oh	HMDB0013330;HMDB0062517	6641	1	0.000150557	0.0271	0.0059	0.0266	0.0231	0.0305
Metabolite	Tetradecadienylcarnitine	c14_2	HMDB0013331	6641	1	0.000150557	0.0426	0.0163	0.0397	0.0316	0.0501
Metabolite	Hydroxytetradecadienylcarnitine	c14_2_oh	HMDB0013332	6641	1	0.000150557	0.0309	0.0071	0.0309	0.0258	0.0358
Metabolite	Hexadecanoylcarnitine	c16	HMDB0000222	6641	1	0.000150557	0.1324	0.035	0.1296	0.1096	0.1525
Metabolite	Hydroxyhexadecanoylcarnitine	c16_oh	HMDB0013336;HMDB0061642	6641	1	0.000150557	0.0314	0.005	0.0311	0.0282	0.0341
Metabolite	Hexadecenoylcarnitine	c16_1	HMDB0013207;HMDB0006317	6563	79	0.011894	0.0469	0.0115	0.0452	0.0391	0.0527
Metabolite	Hydroxyhexadecenoylcarnitine	c16_1_oh	HMDB0013333;HMDB0006210	6641	1	0.000150557	0.0192	0.0043	0.0189	0.0165	0.0215
Metabolite	Octadecanoylcarnitine	c18	HMDB0000848	6641	1	0.000150557	0.0661	0.0182	0.0645	0.0541	0.0767
Metabolite	Octadecenoylcarnitine	c18_1	HMDB0094687;HMDB0013338;HMDB0013337;HMDB0006464;HMDB0006351;HMDB0005065	6641	1	0.000150557	0.1341	0.0344	0.1304	0.1099	0.1542
Metabolite	Acetylcarnitine	c2	HMDB0000201	6641	1	0.000150557	7.6047	2.6786	7.1459	5.667	9.0271
Metabolite	Propionylcarnitine	c3	HMDB0000824	6641	1	0.000150557	0.3791	0.1251	0.3609	0.2918	0.4457
Metabolite	Hydroxybutyrylcarnitine	c3_dc_c4_oh	HMDB0013127;HMDB0062735;HMDB0002095	6563	79	0.011894	0.0478	0.0247	0.0429	0.0362	0.0518
Metabolite	Propenoylcarnitine	c3_1	HMDB0013124	6563	79	0.011894	0.0141	0.0036	0.0138	0.0119	0.0159
Metabolite	Butyrylcarnitine	c4	HMDB0002013;HMDB0000736	6563	79	0.011894	0.2074	0.1021	0.1866	0.1484	0.2378
Metabolite	Butenylcarnitine	c4_1	HMDB0013126	6641	1	0.000150557	0.0223	0.0045	0.0219	0.0193	0.0247
Metabolite	Valerylcarnitine	c5	HMDB0013128;HMDB0000688	6563	79	0.011894	0.1337	0.0437	0.1272	0.1025	0.1577
Metabolite	Glutarylcarnitine (Hydroxyhexanoylcarnitine)	c5_dc_c6_oh	HMDB0013130;HMDB0013131;HMDB0061633	6563	79	0.011894	0.0219	0.0062	0.021	0.0182	0.0246
Metabolite	Methylglutarylcarnitine	c5_m_dc	HMDB0000552;HMDB0061677	6641	1	0.000150557	0.0296	0.0069	0.0286	0.0256	0.0324
Metabolite	Hydroxyvalerylcarnitine (Methylmalonylcarnitine)	c5_oh_c3_dc_m	HMDB0013132	6563	79	0.011894	0.0512	0.0095	0.0504	0.0453	0.0558
Metabolite	Tiglylcarnitine	c5_1	HMDB0002366	6641	1	0.000150557	0.0328	0.007	0.0319	0.0279	0.0368
Metabolite	Glutaconylcarnitine	c5_1_dc	HMDB0013129	6563	79	0.011894	0.0222	0.0044	0.0218	0.0192	0.0246
Metabolite	Hexanoylcarnitine (Fumarylcarnitine)	c6_c4_1_dc	HMDB0000756;HMDB0013134	6563	79	0.011894	0.0716	0.0302	0.0669	0.0558	0.0812
Metabolite	Hexenoylcarnitine	c6_1	HMDB0013161	6641	1	0.000150557	0.0158	0.003	0.0156	0.0139	0.0175
Metabolite	Octanoylcarnitine	c8	HMDB0000791	6641	1	0.000150557	0.2215	0.1112	0.2018	0.1675	0.2492
Metabolite	Nonaylcarnitine	c9	HMDB0013288;HMDB0006320	6641	1	0.000150557	0.0675	0.0186	0.064	0.0556	0.0752
Metabolite	Hexose	h1	NA	6641	1	0.000150557	4491.12	744.669	4404.53	4081.67	4780.19
Metabolite	lysoPhosphatidylcholine acyl C14:0	lyso_pc_a_c14_0	HMDB0010379	6641	1	0.000150557	3.6273	0.4966	3.5525	3.2883	3.8646
Metabolite	lysoPhosphatidylcholine acyl C16:0	lyso_pc_a_c16_0	HMDB0010382	6641	1	0.000150557	58.1987	12.7806	57.7579	49.5596	66.469
Metabolite	lysoPhosphatidylcholine acyl C16:1	lyso_pc_a_c16_1	HMDB0010383	6641	1	0.000150557	2.1311	0.6949	2.0242	1.6736	2.4408
Metabolite	lysoPhosphatidylcholine acyl C17:0	lyso_pc_a_c17_0	HMDB0012108;HMDB0011149	6641	1	0.000150557	1.2744	0.3901	1.2536	0.9887	1.5176
Metabolite	lysoPhosphatidylcholine acyl C18:0	lyso_pc_a_c18_0	HMDB0010384	6641	1	0.000150557	18.5972	5.1425	18.6272	15.3045	21.8385
Metabolite	lysoPhosphatidylcholine acyl C18:1	lyso_pc_a_c18_1	HMDB0002815;HMDB0010385	6641	1	0.000150557	14.8004	4.6863	14.3963	11.475	17.7072
Metabolite	lysoPhosphatidylcholine acyl C18:2	lyso_pc_a_c18_2	HMDB0010386	6641	1	0.000150557	22.0949	8.1302	21.015	16.3722	26.681
Metabolite	lysoPhosphatidylcholine acyl C20:3	lyso_pc_a_c20_3	HMDB0010393;HMDB0010394	6641	1	0.000150557	2.0872	0.6701	2.0042	1.6088	2.4771
Metabolite	lysoPhosphatidylcholine acyl C20:4	lyso_pc_a_c20_4	HMDB0010395;HMDB0010396	6641	1	0.000150557	5.3697	1.7842	5.1218	4.1104	6.3906
Metabolite	lysoPhosphatidylcholine acyl C24:0	lyso_pc_a_c24_0	HMDB0010405	6641	1	0.000150557	0.1019	0.0238	0.0999	0.0863	0.1144
Metabolite	lysoPhosphatidylcholine acyl C26:0	lyso_pc_a_c26_0	HMDB0029205	6641	1	0.000150557	0.1032	0.0306	0.0991	0.0841	0.1157
Metabolite	lysoPhosphatidylcholine acyl C26:1	lyso_pc_a_c26_1	HMDB0029220	6641	1	0.000150557	0.0608	0.0156	0.0594	0.0507	0.0687
Metabolite	lysoPhosphatidylcholine acyl C28:0	lyso_pc_a_c28_0	NA	6641	1	0.000150557	0.167	0.0421	0.162	0.1398	0.1884
Metabolite	lysoPhosphatidylcholine acyl C28:1	lyso_pc_a_c28_1	HMDB0029221	6641	1	0.000150557	0.2591	0.0781	0.25	0.2045	0.3055
Metabolite	Phosphatidylcholine diacyl C24:0	pc_aa_c24_0	NA	6641	1	0.000150557	0.0653	0.0949	0.0532	0.0444	0.0662
Metabolite	Phosphatidylcholine diacyl C26:0	pc_aa_c26_0	NA	6641	1	0.000150557	0.4925	0.0732	0.478	0.4477	0.5194
Metabolite	Phosphatidylcholine diacyl C28:1	pc_aa_c28_1	HMDB0007867;HMDB0007899	6641	1	0.000150557	2.9379	0.8591	2.8853	2.3702	3.4452
Metabolite	Phosphatidylcholine diacyl C30:0	pc_aa_c30_0	HMDB0007965;HMDB0007934;HMDB0007869	6641	1	0.000150557	3.4959	1.2719	3.3259	2.6077	4.1826
Metabolite	Phosphatidylcholine diacyl C32:0	pc_aa_c32_0	HMDB0000564;HMDB0007871;HMDB0008031	6641	1	0.000150557	35.645	8.5642	35.1381	30.1412	40.6684
Metabolite	Phosphatidylcholine diacyl C32:1	pc_aa_c32_1	HMDB0007969;HMDB0007873;HMDB0007872;HMDB0008064;HMDB0007904;HMDB0008001;HMDB0008032;HMDB0008097	6641	1	0.000150557	51.1696	27.7806	44.9426	33.0882	61.7872
Metabolite	Phosphatidylcholine diacyl C32:2	pc_aa_c32_2	HMDB0008065;HMDB0008130;HMDB0007906;HMDB0007874;HMDB0007905;HMDB0008002;HMDB0008098	6641	1	0.000150557	15.0653	6.1798	14.24	10.7044	18.4782
Metabolite	Phosphatidylcholine diacyl C32:3	pc_aa_c32_3	HMDB0008196;HMDB0007907;HMDB0007875;HMDB0007876;HMDB0008163;HMDB0008131	6641	1	0.000150557	1.4322	0.4313	1.3916	1.145	1.6734
Metabolite	Phosphatidylcholine diacyl C34:1	pc_aa_c34_1	HMDB0007972;HMDB0008003;HMDB0008295;HMDB0007911;HMDB0008100;HMDB0007879;HMDB0007971;HMDB0008035;HMDB0008263;HMDB0008067	6641	1	0.000150557	479.543	148.155	463.033	383.584	557.513
Metabolite	Phosphatidylcholine diacyl C34:2	pc_aa_c34_2	HMDB0007973;HMDB0008101;HMDB0008296;HMDB0008328;HMDB0007880;HMDB0008004;HMDB0008005;HMDB0008068;HMDB0007912;HMDB0008133	6641	1	0.000150557	1097.08	278.144	1085.74	919.969	1263.13
Metabolite	Phosphatidylcholine diacyl C34:3	pc_aa_c34_3	HMDB0008134;HMDB0007975;HMDB0008166;HMDB0008199;HMDB0008329;HMDB0007881;HMDB0007882;HMDB0008361;HMDB0008394;HMDB0007913;HMDB0007974;HMDB0008006	6641	1	0.000150557	37.5095	12.9378	35.9745	28.9597	44.249
Metabolite	Phosphatidylcholine diacyl C34:4	pc_aa_c34_4	HMDB0008007;HMDB0008167;HMDB0007976;HMDB0008232;HMDB0008426;HMDB0007883;HMDB0007884;HMDB0007914;HMDB0007915;HMDB0008008;HMDB0008200;HMDB0008395;HMDB0008362;HMDB0008459	6641	1	0.000150557	5.3053	2.1011	5.022	3.8056	6.4819
Metabolite	Phosphatidylcholine diacyl C36:0	pc_aa_c36_0	HMDB0007886;HMDB0007977;HMDB0008036;HMDB0008265;HMDB0008525	6639	3	0.000451671	3.9666	1.2696	3.8418	3.1056	4.6841
Metabolite	Phosphatidylcholine diacyl C36:1	pc_aa_c36_1	HMDB0007887;HMDB0007919;HMDB0007978;HMDB0008037;HMDB0008038;HMDB0008069;HMDB0008102;HMDB0008266;HMDB0008298;HMDB0008526;HMDB0008558	6641	1	0.000150557	64.3941	19.9608	61.9508	51.1875	75.0828
Metabolite	Phosphatidylcholine diacyl C36:2	pc_aa_c36_2	HMDB0000593;HMDB0007888;HMDB0007920;HMDB0007979;HMDB0008011;HMDB0008039;HMDB0008070;HMDB0008071;HMDB0008103;HMDB0008135;HMDB0008299;HMDB0008331;HMDB0008559;HMDB0008590	6641	1	0.000150557	424.676	107.253	421.136	356.893	490.202
Metabolite	Phosphatidylcholine diacyl C36:3	pc_aa_c36_3	HMDB0007921;HMDB0007980;HMDB0007981;HMDB0008012;HMDB0008040;HMDB0008041;HMDB0008072;HMDB0008105;HMDB0008136;HMDB0008137;HMDB0008168;HMDB0008201;HMDB0008332;HMDB0008364;HMDB0008397;HMDB0008591	6641	1	0.000150557	257.107	71.3536	251.801	209.84	297.416
Metabolite	Phosphatidylcholine diacyl C36:4	pc_aa_c36_4	HMDB0007889;HMDB0007982;HMDB0007983;HMDB0008013;HMDB0008014;HMDB0008042;HMDB0008073;HMDB0008074;HMDB0008106;HMDB0008107;HMDB0008138;HMDB0008169;HMDB0008170;HMDB0008202;HMDB0008203;HMDB0008234;HMDB0008365;HMDB0008398;HMDB0008429;HMDB0008462;HMDB0008623	6641	1	0.000150557	389.127	113.839	378.025	314.179	451.396
Metabolite	Phosphatidylcholine diacyl C36:5	pc_aa_c36_5	HMDB0007891;HMDB0007922;HMDB0007984;HMDB0008015;HMDB0008016;HMDB0008075;HMDB0008108;HMDB0008140;HMDB0008141;HMDB0008171;HMDB0008204;HMDB0008235;HMDB0008236;HMDB0008430;HMDB0008463;HMDB0008495;HMDB0008624;HMDB0008689	6641	1	0.000150557	39.4821	19.2346	35.9789	26.8181	47.8341
Metabolite	Phosphatidylcholine diacyl C36:6	pc_aa_c36_6	HMDB0007892;HMDB0007923;HMDB0007924;HMDB0008017;HMDB0008142;HMDB0008172;HMDB0008173;HMDB0008205;HMDB0008206;HMDB0008237;HMDB0008496;HMDB0008657;HMDB0008690;HMDB0008722	6641	1	0.000150557	1.7506	0.7236	1.6377	1.248	2.1273
Metabolite	Phosphatidylcholine diacyl C38:0	pc_aa_c38_0	HMDB0007893;HMDB0007985;HMDB0008043;HMDB0008267;HMDB0008528;HMDB0008755	6641	1	0.000150557	3.3322	1.0047	3.2336	2.6508	3.9102
Metabolite	Phosphatidylcholine diacyl C38:1	pc_aa_c38_1	HMDB0007894;HMDB0007926;HMDB0007986;HMDB0008018;HMDB0008044;HMDB0008076;HMDB0008109;HMDB0008268;HMDB0008269;HMDB0008300;HMDB0008529;HMDB0008561;HMDB0008756;HMDB0008788	6466	176	0.026498	1.1777	0.6687	1.0769	0.7775	1.4271
Metabolite	Phosphatidylcholine diacyl C38:3	pc_aa_c38_3	HMDB0008020;HMDB0008046;HMDB0008047;HMDB0008078;HMDB0008111;HMDB0008144;HMDB0008175;HMDB0008208;HMDB0008271;HMDB0008272;HMDB0008303;HMDB0008334;HMDB0008335;HMDB0008366;HMDB0008399;HMDB0008594	6641	1	0.000150557	65.0287	20.5758	62.5822	51.2319	76.5702
Metabolite	Phosphatidylcholine diacyl C38:4	pc_aa_c38_4	HMDB0007988;HMDB0008079;HMDB0008080;HMDB0008112;HMDB0008113;HMDB0008145;HMDB0008176;HMDB0008209;HMDB0008241;HMDB0008273;HMDB0008304;HMDB0008305;HMDB0008336;HMDB0008367;HMDB0008368;HMDB0008400;HMDB0008401;HMDB0008431;HMDB0008464;HMDB0008626	6641	1	0.000150557	153.189	45.6201	149.212	122.694	179.275
Metabolite	Phosphatidylcholine diacyl C38:5	pc_aa_c38_5	HMDB0007989;HMDB0007990;HMDB0008021;HMDB0008050;HMDB0008081;HMDB0008082;HMDB0008114;HMDB0008115;HMDB0008139;HMDB0008146;HMDB0008177;HMDB0008210;HMDB0008242;HMDB0008306;HMDB0008337;HMDB0008338;HMDB0008369;HMDB0008402;HMDB0008432;HMDB0008433;HMDB0008465;HMDB0008466;HMDB0008497;HMDB0008627;HMDB0008659;HMDB0008692	6641	1	0.000150557	76.5857	21.4411	75.0455	62.3242	89.3063
Metabolite	Phosphatidylcholine diacyl C38:6	pc_aa_c38_6	HMDB0007991;HMDB0008022;HMDB0008024;HMDB0008083;HMDB0008116;HMDB0008147;HMDB0008148;HMDB0008178;HMDB0008179;HMDB0008211;HMDB0008212;HMDB0008243;HMDB0008339;HMDB0008370;HMDB0008371;HMDB0008403;HMDB0008404;HMDB0008434;HMDB0008467;HMDB0008498;HMDB0008499;HMDB0008660;HMDB0008693;HMDB0008725	6641	1	0.000150557	104.733	35.5435	100.157	80.8386	123.342
Metabolite	Phosphatidylcholine diacyl C40:1	pc_aa_c40_1	HMDB0007993;HMDB0008025;HMDB0008052;HMDB0008084;HMDB0008117;HMDB0008275;HMDB0008307;HMDB0008531;HMDB0008532;HMDB0008563;HMDB0008759;HMDB0008791	6640	2	0.000301114	0.4036	0.0852	0.3973	0.3482	0.451
Metabolite	Phosphatidylcholine diacyl C40:2	pc_aa_c40_2	HMDB0008026;HMDB0008053;HMDB0008085;HMDB0008118;HMDB0008150;HMDB0008276;HMDB0008308;HMDB0008340;HMDB0008533;HMDB0008564;HMDB0008595;HMDB0008792;HMDB0011202	6641	1	0.000150557	0.3023	0.0856	0.2964	0.248	0.3488
Metabolite	Phosphatidylcholine diacyl C40:3	pc_aa_c40_3	HMDB0008086;HMDB0008119;HMDB0008151;HMDB0008183;HMDB0008216;HMDB0008277;HMDB0008278;HMDB0008309;HMDB0008341;HMDB0008373;HMDB0008406;HMDB0008534;HMDB0008535;HMDB0008565;HMDB0008596;HMDB0008597	6641	1	0.000150557	0.6042	0.1479	0.5945	0.509	0.6908
Metabolite	Phosphatidylcholine diacyl C40:4	pc_aa_c40_4	HMDB0008054;HMDB0008152;HMDB0008184;HMDB0008217;HMDB0008249;HMDB0008279;HMDB0008280;HMDB0008310;HMDB0008311;HMDB0008342;HMDB0008374;HMDB0008438;HMDB0008471;HMDB0008536;HMDB0008566;HMDB0008567;HMDB0008598;HMDB0008628;HMDB0011201	6641	1	0.000150557	3.7473	1.1855	3.5988	2.9703	4.3747
Metabolite	Phosphatidylcholine diacyl C40:5	pc_aa_c40_5	HMDB0008055;HMDB0008056;HMDB0008087;HMDB0008120;HMDB0008185;HMDB0008218;HMDB0008250;HMDB0008281;HMDB0008312;HMDB0008313;HMDB0008343;HMDB0008344;HMDB0008375;HMDB0008407;HMDB0008439;HMDB0008472;HMDB0008504;HMDB0008568;HMDB0008599;HMDB0008600;HMDB0008629;HMDB0008630;HMDB0008661;HMDB0008694	6641	1	0.000150557	9.8037	3.1706	9.48	7.6578	11.4913
Metabolite	Phosphatidylcholine diacyl C40:6	pc_aa_c40_6	HMDB0008057;HMDB0008088;HMDB0008089;HMDB0008121;HMDB0008122;HMDB0008153;HMDB0008251;HMDB0008314;HMDB0008345;HMDB0008346;HMDB0008376;HMDB0008377;HMDB0008408;HMDB0008409;HMDB0008440;HMDB0008473;HMDB0008505;HMDB0008601;HMDB0008631;HMDB0008662;HMDB0008663;HMDB0008695;HMDB0008696;HMDB0008727	6641	1	0.000150557	25.2644	8.8689	24.1701	19.1584	30.2578
Metabolite	Phosphatidylcholine diacyl C42:0	pc_aa_c42_0	HMDB0008058;HMDB0008282;HMDB0008537;HMDB0008760	6641	1	0.000150557	0.6137	0.1601	0.6029	0.5117	0.7087
Metabolite	Phosphatidylcholine diacyl C42:1	pc_aa_c42_1	HMDB0008059;HMDB0008091;HMDB0008124;HMDB0008283;HMDB0008315;HMDB0008538;HMDB0008569;HMDB0008761;HMDB0008762;HMDB0008793	6641	1	0.000150557	0.3164	0.0828	0.311	0.2617	0.366
Metabolite	Phosphatidylcholine diacyl C42:2	pc_aa_c42_2	HMDB0008092;HMDB0008125;HMDB0008157;HMDB0008284;HMDB0008316;HMDB0008348;HMDB0008539;HMDB0008570;HMDB0008602;HMDB0008763;HMDB0008794;HMDB0008795	6641	1	0.000150557	0.198	0.0526	0.1924	0.1626	0.2279
Metabolite	Phosphatidylcholine diacyl C42:4	pc_aa_c42_4	HMDB0008191;HMDB0008224;HMDB0008256;HMDB0008285;HMDB0008350;HMDB0008382;HMDB0008414;HMDB0008446;HMDB0008479;HMDB0008542;HMDB0008543;HMDB0008572;HMDB0008573;HMDB0008604;HMDB0008635;HMDB0008766;HMDB0008797;HMDB0008798	6641	1	0.000150557	0.1781	0.0467	0.1753	0.1473	0.2057
Metabolite	Phosphatidylcholine diacyl C42:5	pc_aa_c42_5	HMDB0008257;HMDB0008286;HMDB0008287;HMDB0008318;HMDB0008383;HMDB0008415;HMDB0008447;HMDB0008480;HMDB0008512;HMDB0008544;HMDB0008574;HMDB0008575;HMDB0008605;HMDB0008606;HMDB0008636;HMDB0008668;HMDB0008701;HMDB0008799	6641	1	0.000150557	0.3054	0.092	0.2949	0.2453	0.3532
Metabolite	Phosphatidylcholine diacyl C42:6	pc_aa_c42_6	HMDB0008288;HMDB0008319;HMDB0008320;HMDB0008351;HMDB0008448;HMDB0008481;HMDB0008513;HMDB0008576;HMDB0008607;HMDB0008608;HMDB0008637;HMDB0008669;HMDB0008702;HMDB0008734	6641	1	0.000150557	0.4032	0.114	0.3911	0.3261	0.4669
Metabolite	Phosphatidylcholine acyl-alkyl C30:0	pc_ae_c30_0	HMDB0007868;HMDB0007932;HMDB0013341	6641	1	0.000150557	0.3363	0.1099	0.3224	0.2589	0.3995
Metabolite	Phosphatidylcholine acyl-alkyl C30:1	pc_ae_c30_1	HMDB0007901;HMDB0007933;HMDB0013402;HMDB0013403	6467	175	0.0263475	0.1863	0.0876	0.1766	0.1309	0.2289
Metabolite	Phosphatidylcholine acyl-alkyl C30:2	pc_ae_c30_2	HMDB0013410	6641	1	0.000150557	0.0846	0.0252	0.0823	0.0676	0.0994
Metabolite	Phosphatidylcholine acyl-alkyl C32:1	pc_ae_c32_1	HMDB0007936;HMDB0008000;HMDB0013404	6641	1	0.000150557	8.5195	2.1426	8.4081	7.1443	9.8141
Metabolite	Phosphatidylcholine acyl-alkyl C32:2	pc_ae_c32_2	HMDB0013411	6641	1	0.000150557	2.1799	0.5721	2.1541	1.8002	2.5175
Metabolite	Phosphatidylcholine acyl-alkyl C34:0	pc_ae_c34_0	HMDB0007937;HMDB0008033;HMDB0013405	6641	1	0.000150557	3.4826	1.0823	3.3661	2.7386	4.1078
Metabolite	Phosphatidylcholine acyl-alkyl C34:1	pc_ae_c34_1	HMDB0007938;HMDB0007939;HMDB0008066;HMDB0008099;HMDB0013412;HMDB0013424;HMDB0013426	6641	1	0.000150557	25.547	6.7385	25.145	21.1772	29.6149
Metabolite	Phosphatidylcholine acyl-alkyl C34:2	pc_ae_c34_2	HMDB0007940;HMDB0008132;HMDB0011151	6641	1	0.000150557	33.5577	9.7425	32.9982	27.1336	39.4415
Metabolite	Phosphatidylcholine acyl-alkyl C34:3	pc_ae_c34_3	HMDB0007941;HMDB0007942;HMDB0008165;HMDB0008198;HMDB0013413	6641	1	0.000150557	22.794	7.2135	22.2019	17.9302	27.0648
Metabolite	Phosphatidylcholine acyl-alkyl C36:0	pc_ae_c36_0	HMDB0007944;HMDB0008264;HMDB0007925;HMDB0008174;HMDB0008207;HMDB0008238;HMDB0008239;HMDB0008723;HMDB0013406;HMDB0013417	6641	1	0.000150557	1.4656	0.4307	1.4217	1.1941	1.6879
Metabolite	Phosphatidylcholine acyl-alkyl C36:1	pc_ae_c36_1	HMDB0007945;HMDB0008297;HMDB0013414;HMDB0013427	6641	1	0.000150557	15.5253	4.3149	15.2663	12.6028	18.1258
Metabolite	Phosphatidylcholine acyl-alkyl C36:2	pc_ae_c36_2	HMDB0007946;HMDB0008330;HMDB0013418;HMDB0013428	6641	1	0.000150557	29.3732	8.4785	28.8117	23.761	34.6405
Metabolite	Phosphatidylcholine acyl-alkyl C36:3	pc_ae_c36_3	HMDB0007947;HMDB0007948;HMDB0008363;HMDB0008396;HMDB0013425;HMDB0013429	6641	1	0.000150557	17.2134	4.6571	17.0371	14.1758	19.9786
Metabolite	Phosphatidylcholine acyl-alkyl C36:4	pc_ae_c36_4	HMDB0007949;HMDB0007950;HMDB0008428;HMDB0008461;HMDB0013407;HMDB0013435	6641	1	0.000150557	38.8266	11.2507	37.8567	31.3345	45.4542
Metabolite	Phosphatidylcholine acyl-alkyl C36:5	pc_ae_c36_5	HMDB0007951;HMDB0008494;HMDB0013415	6641	1	0.000150557	25.2957	7.697	24.536	20.0748	29.6946
Metabolite	Phosphatidylcholine acyl-alkyl C38:0	pc_ae_c38_0	HMDB0008023;HMDB0008149;HMDB0008180;HMDB0008181;HMDB0008213;HMDB0008214;HMDB0008244;HMDB0008245;HMDB0008372;HMDB0008405;HMDB0008435;HMDB0008436;HMDB0008468;HMDB0008469;HMDB0008500;HMDB0008726;HMDB0007953;HMDB0008527;HMDB0013408;HMDB0013419	6641	1	0.000150557	2.9195	0.93	2.8057	2.2929	3.4253
Metabolite	Phosphatidylcholine acyl-alkyl C38:2	pc_ae_c38_2	HMDB0008248;HMDB0008503;HMDB0007954;HMDB0008592;HMDB0013431;HMDB0013436	6640	2	0.000301114	2.7862	0.8758	2.7206	2.1909	3.2998
Metabolite	Phosphatidylcholine acyl-alkyl C38:3	pc_ae_c38_3	HMDB0013439;HMDB0013440	6641	1	0.000150557	6.9215	1.968	6.7873	5.5976	8.1204
Metabolite	Phosphatidylcholine acyl-alkyl C38:4	pc_ae_c38_4	HMDB0007955;HMDB0008625;HMDB0013420	6641	1	0.000150557	22.597	5.621	22.4316	18.9604	26.1091
Metabolite	Phosphatidylcholine acyl-alkyl C38:5	pc_ae_c38_5	HMDB0007956;HMDB0007957;HMDB0008658;HMDB0008691;HMDB0013432	6641	1	0.000150557	27.4347	6.8751	27.05	23.0221	31.6233
Metabolite	Phosphatidylcholine acyl-alkyl C38:6	pc_ae_c38_6	HMDB0007958;HMDB0008724;HMDB0013409	6641	1	0.000150557	11.0414	3.1073	10.8039	8.9774	12.8781
Metabolite	Phosphatidylcholine acyl-alkyl C40:1	pc_ae_c40_1	HMDB0008156;HMDB0008187;HMDB0008188;HMDB0008220;HMDB0008221;HMDB0008252;HMDB0008380;HMDB0008412;HMDB0008443;HMDB0008444;HMDB0008476;HMDB0008477;HMDB0008507;HMDB0008508;HMDB0008634;HMDB0008665;HMDB0008666;HMDB0008698;HMDB0008699;HMDB0008730;HMDB0007960;HMDB0008790;HMDB0013433	6641	1	0.000150557	1.5871	0.4291	1.557	1.2963	1.8379
Metabolite	Phosphatidylcholine acyl-alkyl C40:2	pc_ae_c40_2	HMDB0008189;HMDB0008222;HMDB0008253;HMDB0008254;HMDB0008445;HMDB0008478;HMDB0008509;HMDB0008510;HMDB0008667;HMDB0008700;HMDB0008731;HMDB0008732;HMDB0013437	6641	1	0.000150557	1.9948	0.5314	1.965	1.642	2.3073
Metabolite	Phosphatidylcholine acyl-alkyl C40:3	pc_ae_c40_3	HMDB0008255;HMDB0008511;HMDB0008733;HMDB0013445;HMDB0013446	6641	1	0.000150557	1.3081	0.3159	1.297	1.1007	1.5037
Metabolite	Phosphatidylcholine acyl-alkyl C40:4	pc_ae_c40_4	HMDB0013442	6641	1	0.000150557	2.9114	0.6962	2.889	2.4674	3.346
Metabolite	Phosphatidylcholine acyl-alkyl C40:5	pc_ae_c40_5	HMDB0013444	6641	1	0.000150557	4.0897	0.9767	4.0478	3.4692	4.6966
Metabolite	Phosphatidylcholine acyl-alkyl C40:6	pc_ae_c40_6	HMDB0013422	6641	1	0.000150557	5.4204	1.5008	5.3051	4.4152	6.2911
Metabolite	Phosphatidylcholine acyl-alkyl C42:0	pc_ae_c42_0	HMDB0008321;HMDB0008352;HMDB0008353;HMDB0008384;HMDB0008416;HMDB0008514;HMDB0008609;HMDB0008638;HMDB0008639;HMDB0008670;HMDB0008703;HMDB0008735;HMDB0013423;HMDB0013443	6641	1	0.000150557	0.6085	0.1045	0.5968	0.5398	0.6605
Metabolite	Phosphatidylcholine acyl-alkyl C42:1	pc_ae_c42_1	HMDB0013434;HMDB0013447	6641	1	0.000150557	0.4292	0.0988	0.4207	0.3629	0.4869
Metabolite	Phosphatidylcholine acyl-alkyl C42:2	pc_ae_c42_2	HMDB0008387;HMDB0008419;HMDB0008450;HMDB0008451;HMDB0008483;HMDB0008484;HMDB0008515;HMDB0008642;HMDB0008673;HMDB0008674;HMDB0008706;HMDB0008707;HMDB0008737;HMDB0008738;HMDB0013438	6641	1	0.000150557	0.5369	0.1422	0.5302	0.4394	0.6245
Metabolite	Phosphatidylcholine acyl-alkyl C42:3	pc_ae_c42_3	HMDB0008452;HMDB0008485;HMDB0008516;HMDB0008517;HMDB0008675;HMDB0008708;HMDB0008739;HMDB0008740;HMDB0013458;HMDB0013459	6641	1	0.000150557	0.7776	0.1991	0.7642	0.6474	0.8962
Metabolite	Phosphatidylcholine acyl-alkyl C42:4	pc_ae_c42_4	HMDB0008518;HMDB0008741;HMDB0013448;HMDB0013454	6641	1	0.000150557	0.8122	0.2289	0.7951	0.6622	0.9442
Metabolite	Phosphatidylcholine acyl-alkyl C42:5	pc_ae_c42_5	HMDB0013451	6641	1	0.000150557	2.0175	0.4984	1.9777	1.6898	2.3074
Metabolite	Phosphatidylcholine acyl-alkyl C44:3	pc_ae_c44_3	HMDB0008649;HMDB0008680;HMDB0008681;HMDB0008713;HMDB0008714;HMDB0008745;HMDB0013449;HMDB0013452	6641	1	0.000150557	0.129	0.0352	0.1263	0.1053	0.1498
Metabolite	Phosphatidylcholine acyl-alkyl C44:4	pc_ae_c44_4	HMDB0013453;HMDB0013455;HMDB0013460	6641	1	0.000150557	0.304	0.0858	0.2964	0.2464	0.353
Metabolite	Phosphatidylcholine acyl-alkyl C44:5	pc_ae_c44_5	HMDB0008748;HMDB0013456	6641	1	0.000150557	1.3278	0.3859	1.2936	1.0708	1.5443
Metabolite	Phosphatidylcholine acyl-alkyl C44:6	pc_ae_c44_6	HMDB0013450;HMDB0013457	6641	1	0.000150557	1.0051	0.2865	0.9808	0.8187	1.1692
Metabolite	Hydroxysphingomyeline C14:1	sm_oh_c14_1	HMDB0240608;HMDB0240617;HMDB0013462	6641	1	0.000150557	4.4973	1.3111	4.4174	3.6142	5.2945
Metabolite	Hydroxysphingomyeline C16:1	sm_oh_c16_1	HMDB0240609;HMDB0013463	6641	1	0.000150557	1.8883	0.5397	1.8419	1.5226	2.2196
Metabolite	Hydroxysphingomyeline C22:1	sm_oh_c22_1	HMDB0012105;HMDB0013466	6641	1	0.000150557	3.0981	0.8315	3.0525	2.5362	3.613
Metabolite	Hydroxysphingomyeline C22:2	sm_oh_c22_2	HMDB0240614;HMDB0013467	6641	1	0.000150557	2.8513	0.7905	2.8079	2.3258	3.3458
Metabolite	Hydroxysphingomyeline C24:1	sm_oh_c24_1	HMDB0240675;HMDB0240674;HMDB0240671;HMDB0240673;HMDB0013469	6641	1	0.000150557	0.2263	0.0687	0.2195	0.1794	0.2656
Metabolite	Sphingomyeline C16:0	sm_c16_0	HMDB0010169;HMDB0013464	6641	1	0.000150557	63.1392	13.7782	62.9586	54.5527	71.5604
Metabolite	Sphingomyeline C16:1	sm_c16_1	HMDB0240638;HMDB0240613	6641	1	0.000150557	9.2087	2.304	9.1331	7.7761	10.5637
Metabolite	Sphingomyeline C18:0	sm_c18_0	HMDB0012088;HMDB0012089;HMDB0001348	6641	1	0.000150557	10.068	2.5872	9.9129	8.3325	11.632
Metabolite	Sphingomyeline C18:1	sm_c18_1	HMDB0240631;HMDB0012100;HMDB0012101	6641	1	0.000150557	5.0438	1.3976	4.9412	4.1378	5.8812
Metabolite	Sphingomyeline C20:2	sm_c20_2	HMDB0013465	6617	25	0.00376393	0.1515	0.059	0.1474	0.1121	0.187
Metabolite	Sphingomyeline C24:0	sm_c24_0	HMDB0011697;HMDB0012095	6641	1	0.000150557	3.8386	0.9395	3.7838	3.2159	4.4114
Metabolite	Sphingomyeline C24:1	sm_c24_1	HMDB0012107;HMDB0240635	6641	1	0.000150557	8.7217	2.1395	8.5971	7.335	9.964
Metabolite	Sphingomyeline C26:0	sm_c26_0	HMDB0011698	6629	13	0.00195724	0.0309	0.0118	0.03	0.0229	0.0382
Metabolite	Sphingomyeline C26:1	sm_c26_1	HMDB0013461	6620	22	0.00331226	0.0497	0.0199	0.0476	0.0365	0.0605
Protein	Serum albumin	P02768	ALB	3535	0	0	16.64	0.2	16.65	16.54	16.76
Protein	Transthyretin	P02766	TTR	3535	0	0	11.26	0.57	11.28	10.89	11.65
Protein	Inter-alpha-trypsin inhibitor heavy chain H1	P19827	ITIH1	3535	0	0	13.36	0.21	13.37	13.25	13.49
Protein	Alpha-2-macroglobulin	P01023	A2M	3535	0	0	13.72	0.42	13.71	13.43	14
Protein	Kininogen-1	P01042_P01042_2	KNG1	3535	0	0	13.06	0.21	13.05	12.92	13.18
Protein	Apolipoprotein E	P02649	APOE	3535	0	0	12.75	0.48	12.72	12.43	13.02
Protein	Complement C3	P01024	C3	3535	0	0	13.88	0.2	13.89	13.75	14.02
Protein	Histidine-rich glycoprotein	P04196	HRG	3535	0	0	12.63	0.39	12.65	12.4	12.9
Protein	Alpha-1-antichymotrypsin	P01011	SERPINA3	3535	0	0	13.49	0.28	13.5	13.32	13.67
Protein	Serotransferrin	P02787	TF	3535	0	0	14.26	0.25	14.26	14.1	14.43
Protein	Immunoglobulin kappa constant	P01834	IGKC	3535	0	0	13.73	0.32	13.74	13.54	13.95
Protein	Inter-alpha-trypsin inhibitor heavy chain H4	Q14624_Q14624_2	ITIH4	3535	0	0	12.98	0.22	12.99	12.84	13.13
Protein	Complement component C8 gamma chain	P07360	C8G	3535	0	0	11.61	0.43	11.61	11.34	11.89
Protein	Ceruloplasmin	P00450	CP	3535	0	0	12.85	0.35	12.82	12.64	13
Protein	Apolipoprotein A-I	P02647	APOA1	3535	0	0	16.26	0.41	16.21	16.03	16.42
Protein	Protein AMBP	P02760	AMBP	3535	0	0	14.5	0.22	14.51	14.37	14.63
Protein	Antithrombin-III	P01008	SERPINC1	3535	0	0	13.24	0.2	13.25	13.12	13.38
Protein	Apolipoprotein M	O95445	APOM	3535	0	0	14.07	0.35	14.09	13.87	14.3
Protein	Complement C5	P01031	C5	3535	0	0	11.91	0.22	11.92	11.78	12.05
Protein	Isoform LMW of Kininogen-1	P01042_2	KNG1	3535	0	0	13.3	0.41	13.32	13.11	13.52
Protein	Gelsolin	P06396_P06396_2	GSN	3535	0	0	12.16	0.29	12.17	11.97	12.36
Protein	Zinc-alpha-2-glycoprotein	P25311	AZGP1	3535	0	0	12.57	0.27	12.58	12.4	12.74
Protein	Carboxypeptidase N subunit 2	P22792	CPN2	3535	0	0	11.28	0.48	11.31	10.99	11.61
Protein	N-acetylmuramoyl-L-alanine amidase	Q96PD5	PGLYRP2	3535	0	0	12.3	0.38	12.36	12.15	12.54
Protein	Inter-alpha-trypsin inhibitor heavy chain H2	P19823	ITIH2	3535	0	0	14.08	0.2	14.09	13.96	14.21
Protein	Fibrinogen beta chain	P02675	FGB	3535	0	0	14.11	0.8	14.16	13.77	14.49
Protein	Complement component C9	P02748	C9	3535	0	0	12.01	0.39	12.02	11.77	12.26
Protein	Plasma protease C1 inhibitor	P05155_P05155_3	SERPING1	3535	0	0	12.67	0.93	12.66	12.14	13.46
Protein	Afamin	P43652	AFM	3535	0	0	12.82	0.31	12.82	12.62	13.01
Protein	Fibrinogen gamma chain	P02679_P02679_2	FGG	3535	0	0	14.88	0.75	14.93	14.56	15.25
Protein	Immunoglobulin heavy constant gamma 4	P01861	IGHG4	3535	0	0	12.57	1.16	12.6	11.77	13.36
Protein	Apolipoprotein A-IV	P06727	APOA4	3535	0	0	12.9	0.43	12.92	12.63	13.2
Protein	Apolipoprotein L1	O14791_O14791_2_O14791_3	APOL1	3535	0	0	11.68	0.46	11.67	11.39	11.98
Protein	Complement factor B	P00751	CFB	3535	0	0	12.41	0.24	12.4	12.26	12.56
Protein	Leucine-rich alpha-2-glycoprotein	P02750	LRG1	3535	0	0	12.71	0.43	12.7	12.43	12.99
Protein	C4b-binding protein beta chain	P20851_P20851_2	C4BPB	3535	0	0	13.27	0.48	13.36	13.07	13.59
Protein	Complement component C6	P13671	C6	3535	0	0	12.71	0.32	12.73	12.52	12.92
Protein	Angiotensinogen	P01019	AGT	3535	0	0	13.45	0.66	13.31	13.06	13.59
Protein	Insulin-like growth factor-binding protein complex acid labile subunit	P35858_P35858_2	IGFALS	3535	0	0	11.88	0.44	11.89	11.61	12.17
Protein	Fibrinogen alpha chain	P02671	FGA	3535	0	0	14.43	0.83	14.47	14.07	14.81
Protein	Apolipoprotein B-100	P04114	APOB	3535	0	0	12.52	0.41	12.52	12.26	12.79
Protein	Pigment epithelium-derived factor	P36955	SERPINF1	3535	0	0	11.52	0.3	11.52	11.32	11.73
Protein	Complement component C8 alpha chain	P07357	C8A	3535	0	0	12.52	0.28	12.52	12.35	12.7
Protein	Fibronectin	P02751	FN1	3535	0	0	11.6	0.94	11.52	11	12.16
Protein	Alpha-2-HS-glycoprotein	P02765	AHSG	3535	0	0	12.77	0.28	12.78	12.6	12.95
Protein	Coagulation factor XIII A chain	P00488	F13A1	3535	0	0	10.9	0.67	10.98	10.53	11.34
Protein	Immunoglobulin heavy variable 1-3	A0A0C4DH29	IGHV1-3	3535	0	0	10.67	0.67	10.73	10.34	11.09
Protein	Immunoglobulin kappa variable 1-5	P01602	IGKV1-5	3535	0	0	12.53	0.54	12.56	12.21	12.88
Protein	Immunoglobulin kappa variable 3-20	P01619	IGKV3-20	3535	0	0	12.81	0.53	12.81	12.49	13.12
Protein	Clusterin	P10909_P10909_2_P10909_4_P10909_5	CLU	3535	0	0	12.86	0.16	12.87	12.76	12.97
Protein	Complement factor D	P00746	CFD	3535	0	0	10.4	0.56	10.43	10.07	10.77
Protein	Immunoglobulin lambda-like polypeptide 1	P15814	IGLL1	3535	0	0	13.73	0.46	13.8	13.49	14.04
Protein	Plasminogen	P00747	PLG	3535	0	0	13.36	0.22	13.36	13.23	13.49
Protein	Monocyte differentiation antigen CD14	P08571	CD14	3535	0	0	9.58	0.6	9.63	9.27	9.98
Protein	Beta-2-glycoprotein 1	P02749	APOH	3535	0	0	12.95	0.42	13	12.76	13.21
Protein	Alpha-1B-glycoprotein	P04217_P04217_2	A1BG	3535	0	0	13.22	0.26	13.23	13.07	13.38
Protein	Haptoglobin	P00738	HP	3535	0	0	14.76	0.63	14.83	14.43	15.17
Protein	Complement C2	P06681	C2	3535	0	0	11.59	0.4	11.64	11.39	11.85
Protein	Thyroxine-binding globulin	P05543	SERPINA7	3535	0	0	10.48	0.52	10.49	10.17	10.81
Protein	Alpha-1-antitrypsin	P01009	SERPINA1	3535	0	0	14.28	0.31	14.28	14.1	14.45
Protein	Vitronectin	P04004	VTN	3535	0	0	13.34	0.26	13.33	13.17	13.49
Protein	Plasma serine protease inhibitor	P05154	SERPINA5	3535	0	0	10.18	0.8	10.28	9.84	10.66
Protein	Immunoglobulin heavy constant gamma 2	P01859	IGHG2	3535	0	0	16.03	0.47	16.07	15.77	16.34
Protein	Complement factor H	P08603	CFH	3535	0	0	11.99	0.23	12	11.85	12.14
Protein	C4b-binding protein alpha chain	P04003	C4BPA	3535	0	0	12.59	0.3	12.6	12.41	12.79
Protein	Immunoglobulin heavy constant gamma 3	P01860	IGHG3	3535	0	0	13.75	0.66	13.79	13.36	14.18
Protein	Hemopexin	P02790	HPX	3535	0	0	13.85	0.2	13.86	13.74	13.98
Protein	Immunoglobulin J chain	P01591	JCHAIN	3535	0	0	11.23	0.62	11.18	10.81	11.6
Protein	Apolipoprotein C-III	P02656	APOC3	3535	0	0	14.56	0.43	14.55	14.29	14.82
Protein	Immunoglobulin heavy constant alpha 2	P01877	IGHA2	3535	0	0	14.42	0.65	14.44	14.01	14.85
Protein	Immunoglobulin heavy constant alpha 1	P01876	IGHA1	3535	0	0	15.9	0.67	15.94	15.49	16.35
Protein	Immunoglobulin heavy constant gamma 1	P01857	IGHG1	3535	0	0	15.83	0.37	15.84	15.61	16.07
Protein	Immunoglobulin heavy constant mu	P01871	IGHM	3535	0	0	14.59	0.76	14.61	14.12	15.08
Protein	Prothrombin	P00734	F2	3535	0	0	12.28	0.2	12.29	12.18	12.4
Protein	Immunoglobulin heavy variable 3-64D	A0A0J9YX35	IGHV3-64D	3535	0	0	12.44	0.53	12.44	12.11	12.79
Protein	Retinol-binding protein 4	P02753	RBP4	3535	0	0	13.2	0.34	13.2	12.97	13.42
Protein	Complement C1q subcomponent subunit B	P02746	C1QB	3535	0	0	12.54	0.33	12.55	12.36	12.73
Protein	Alpha-2-antiplasmin	P08697	SERPINF2	3535	0	0	12.4	0.27	12.42	12.24	12.58
Protein	Immunoglobulin kappa variable 2-30	P06310	IGKV2-30	3535	0	0	12.42	0.58	12.41	12.06	12.78
Protein	Complement C4-A	P0C0L4	C4A	3535	0	0	12.6	0.7	12.66	12.2	13.08
Protein	Plasma kallikrein	P03952	KLKB1	3535	0	0	11.17	0.32	11.19	10.98	11.38
Protein	Complement component C8 beta chain	P07358	C8B	3535	0	0	12.02	0.36	12.04	11.82	12.26
Protein	Apolipoprotein C-I	P02654	APOC1	3535	0	0	13.65	0.79	13.62	13.09	14.21
Protein	Vitamin D-binding protein	P02774_P02774_3	GC	3535	0	0	13.95	0.22	13.94	13.81	14.06
Protein	Hemoglobin subunit beta	P68871	HBB	3535	0	0	14.19	0.48	14.19	13.88	14.48
Protein	Fibulin-1	P23142	FBLN1	3535	0	0	10.83	0.69	10.91	10.46	11.29
Protein	Cadherin EGF LAG seven-pass G-type receptor 2	Q9HCU4	CELSR2	3535	0	0	14.07	1.12	14.18	13.56	14.69
Protein	Extracellular matrix protein 1	Q16610_Q16610_4	ECM1	3535	0	0	11.61	0.5	11.62	11.31	11.95
Protein	Apolipoprotein A-II	P02652	APOA2	3535	0	0	16.55	0.22	16.54	16.4	16.68
Protein	Coagulation factor XII	P00748	F12	3535	0	0	13.45	0.47	13.54	13.21	13.76
Protein	Serum paraoxonase/arylesterase 1	P27169	PON1	3535	0	0	12.14	0.44	12.15	11.86	12.44
Protein	Phosphatidylinositol-glycan-specific phospholipase D	P80108	GPLD1	3535	0	0	10.42	0.43	10.41	10.14	10.7
Protein	Lumican	P51884	LUM	3535	0	0	11.31	0.39	11.33	11.08	11.57
Protein	Complement C1q subcomponent subunit C	P02747	C1QC	3535	0	0	13.75	0.32	13.77	13.62	13.92
Protein	Immunoglobulin lambda variable 8-61	A0A075B6I0	IGLV8-61	3535	0	0	12.74	0.79	12.74	12.23	13.26
Protein	Immunoglobulin lambda variable 4-69	A0A075B6H9	IGLV4-69	3535	0	0	10.91	0.79	10.96	10.54	11.35
Protein	Heparin cofactor 2	P05546	SERPIND1	3535	0	0	12.87	0.35	12.86	12.62	13.11
Protein	Glutathione peroxidase 3	P22352	GPX3	3535	0	0	11.08	0.49	11.09	10.79	11.4
Protein	Gelsolin	P06396	GSN	3535	0	0	13.1	0.53	13.16	12.88	13.43
Protein	Complement C1s subcomponent	P09871	C1S	3535	0	0	11.83	0.27	11.85	11.69	12
Protein	Complement factor I	P05156	CFI	3535	0	0	12.4	0.29	12.41	12.22	12.59
Protein	Immunoglobulin heavy variable 6-1	A0A0B4J1U7	IGHV6-1	3535	0	0	15.42	1.28	15.56	14.42	16.4
Protein	Immunoglobulin heavy variable 5-10-1	A0A0J9YXX1	IGHV5-10-1	3535	0	0	13.55	1.44	13.89	13.13	14.53
Protein	Immunoglobulin heavy variable 3-7	P01780	IGHV3-7	3535	0	0	13.03	0.64	13.03	12.59	13.47
Protein	Immunoglobulin heavy variable 3-49	A0A0A0MS15	IGHV3-49	3535	0	0	13.68	0.56	13.72	13.36	14.06
Protein	Complement C1r subcomponent	P00736	C1R	3535	0	0	12.16	0.3	12.18	11.99	12.36
Protein	Inter-alpha-trypsin inhibitor heavy chain H3	Q06033_Q06033_2	ITIH3	3535	0	0	11.89	0.57	11.91	11.53	12.26
Protein	Apolipoprotein(a)	P08519	LPA	3535	0	0	11.75	1.87	11.83	10.57	13.09
Protein	Corticosteroid-binding globulin	P08185	SERPINA6	3535	0	0	13.53	0.57	13.49	13.17	13.83
Protein	Alpha-1B-glycoprotein	P04217	A1BG	3535	0	0	13.33	0.23	13.34	13.21	13.47
Protein	Sex hormone-binding globulin	P04278	SHBG	3535	0	0	11.1	1.25	11	10.36	11.7
Protein	Carboxypeptidase N catalytic chain	P15169	CPN1	3535	0	0	10.91	0.43	10.94	10.67	11.18
Protein	Apolipoprotein D	P05090	APOD	3535	0	0	12	0.4	11.99	11.73	12.26
Protein	Complement component C7	P10643	C7	3535	0	0	11.73	0.41	11.73	11.49	11.98
Protein	Inter-alpha-trypsin inhibitor heavy chain H4	Q14624	ITIH4	3535	0	0	11.92	0.32	11.93	11.73	12.12
Protein	Alpha-1-acid glycoprotein 1	P02763	ORM1	3535	0	0	14.97	0.43	14.98	14.71	15.25
Protein	Pregnancy zone protein	P20742	PZP	3535	0	0	13.21	0.84	13.2	12.71	13.68
Protein	Lipopolysaccharide-binding protein	P18428	LBP	3535	0	0	10.81	0.76	10.87	10.39	11.28
Protein	CD5 antigen-like	O43866	CD5L	3535	0	0	12.22	0.75	12.23	11.73	12.71
Protein	Complement C1q subcomponent subunit A	P02745	C1QA	3535	0	0	12.75	0.46	12.79	12.55	12.99
Protein	Vitamin K-dependent protein S	P07225	PROS1	3535	0	0	11.23	0.31	11.25	11.05	11.43
Protein	Kallistatin	P29622	SERPINA4	3535	0	0	11.69	0.49	11.68	11.37	12.03
Protein	Ficolin-3	O75636	FCN3	3535	0	0	12.17	0.6	12.24	11.85	12.57
Protein	Immunoglobulin lambda variable 1-51	P01701	IGLV1-51	3535	0	0	12.49	0.78	12.58	12.08	13.01
Protein	Immunoglobulin lambda variable 1-40	P01703	IGLV1-40	3535	0	0	11.47	0.88	11.52	10.95	12.04
Protein	Immunoglobulin kappa variable 4-1	P06312	IGKV4-1	3535	0	0	11.34	0.57	11.34	11.03	11.69
Protein	Immunoglobulin lambda variable 2-23	P01705	IGLV2-23	3535	0	0	11.73	0.84	11.74	11.3	12.23
Protein	Selenoprotein P	P49908	SELENOP	3535	0	0	11.07	0.58	11.14	10.77	11.46
Protein	Isoform 2 of Attractin	O75882_2	ATRN	3535	0	0	11.87	0.34	11.9	11.69	12.09
Protein	Fetuin-B	Q9UGM5	FETUB	3535	0	0	11.81	0.87	11.83	11.38	12.22
Protein	Tetranectin	P05452	CLEC3B	3535	0	0	12.78	0.32	12.8	12.6	12.99
Protein	Immunoglobulin heavy variable 2-26	A0A0B4J1V2	IGHV2-26	3535	0	0	13.31	0.68	13.34	12.93	13.76
Protein	Coagulation factor X	P00742	F10	3535	0	0	12.81	0.32	12.83	12.63	13.02
Protein	Haptoglobin-related protein	P00739	HPR	3535	0	0	11.94	0.61	11.97	11.56	12.36
Protein	Immunoglobulin kappa variable 1-17	P01599	IGKV1-17	3535	0	0	12.56	0.78	12.6	12.09	13.09
Protein	Coagulation factor IX	P00740	F9	3535	0	0	11.19	0.8	11.32	10.73	11.8
Protein	Alpha-1-acid glycoprotein 2	P19652	ORM2	3535	0	0	14.04	0.44	14.07	13.79	14.3
Protein	Coagulation factor XIII B chain	P05160	F13B	3535	0	0	10.87	0.66	10.88	10.48	11.26
Protein	Immunoglobulin lambda variable 3-10	A0A075B6K4	IGLV3-10	3535	0	0	11.19	0.94	11.23	10.72	11.72
Protein	Immunoglobulin heavy variable 1-18	A0A0C4DH31	IGHV1-18	3535	0	0	11.63	0.81	11.71	11.19	12.16
Protein	Immunoglobulin lambda variable 3-21	P80748	IGLV3-21	3535	0	0	12.51	0.79	12.55	12.12	13
Protein	Immunoglobulin heavy variable 3-72	A0A0B4J1Y9	IGHV3-72	3535	0	0	11.02	0.85	11.07	10.53	11.6
Protein	Fibulin-1	P23142_P23142_4	FBLN1	3535	0	0	12.16	0.59	12.22	11.85	12.54
Protein	Hemoglobin subunit alpha	P69905	HBA1	3535	0	0	14.2	0.52	14.21	13.87	14.52
Protein	Immunoglobulin lambda variable 2-18	A0A075B6J9	IGLV2-18	3535	0	0	10.54	0.99	10.62	10.05	11.16
Protein	Immunoglobulin heavy variable 4-28	A0A0C4DH34	IGHV4-28	3535	0	0	11.63	0.66	11.62	11.23	12.05
Protein	Immunoglobulin lambda-like polypeptide 5	B9A064	IGLL5	3535	0	0	16.33	0.43	16.35	16.08	16.61
Protein	Cholinesterase	P06276	BCHE	3535	0	0	10.84	0.62	10.93	10.54	11.24

## Sheet: Tab 2
Supplementary Table S2. Characteristics of the variants used for haplotype reconstruction in the CHRIS study. Annotations are based on the protein codes ENSP00000507278.1 (CCDC158), ENSP00000409423.2 (FAM47E) and ENSP00000237642.6 (STBD1), which correspond to the Matched Annotation from NCBI and EMBL-EBI (MANE) transcript. Aminoacid change indicates if the variant affects any protein sequence. Th…
Abbreviations and symbols: Chr, chromosome; EA, Effect Allele; OA, Other Allele; EAF, Effect Allele Frequency; Rsq, R-squared imputation quality index.
Chr:Position (GRCh38)	RSID	EA/OA	EAF	Rsq	FILTER	Gene	Consequence	Tagging Variant	Aminoacid change
4:76251841	rs1041738911	T/C	0.00241402	0.98341	PASS	FAM47E	intron
4:76251848	rs577078256	T/C	0.0011513	0.9558	PASS	FAM47E	intron
4:76251876	rs1016201761	T/C	0.00278541	0.92749	PASS	FAM47E	intron
4:76255874	rs17001726	G/A	0.0906559	1	GENOTYPED;PASS	FAM47E	intron	Yes
4:76256200	rs61740367	A/G	0.00219119	0.79929	PASS	FAM47E	missense		Gly33Arg
4:76256262	rs61740422	T/C	0.0501374	0.93636	PASS	FAM47E	synonymous	Yes
4:76256488	rs569500892	T/C	0.00271113	0.89518	PASS	FAM47E	missense		Leu129Phe
4:76256664	rs2289514	G/A	0.623672	1	GENOTYPED;PASS	FAM47E	intron	Yes
4:76263843	rs61730247	T/C	0.00493946	0.9058	PASS	FAM47E	splice region
4:76268521	rs551442128	C/A	0.00259972	0.82601	PASS	FAM47E	intron
4:76268715	rs187818578	T/C	0.0125529	0.95505	PASS	FAM47E	missense		His206Tyr
4:76268831	rs1876538	C/T	0.389661	0.99629	PASS	FAM47E	UTR3'	Yes
4:76268858	rs140609514	T/C	0.0018198	0.84702	PASS	FAM47E	UTR3'
4:76271535	rs3733253	T/G	0.39018	0.99824	PASS	FAM47E	intron	Yes
4:76271644	rs1454985605	T/C	0.00256258	0.88978	PASS	FAM47E	missense		Ala249Val
4:76271685	rs3733251	C/A	0.160997	1	GENOTYPED;PASS	FAM47E	missense	Yes	Lys263Gln
4:76271715	rs3733250	A/G	0.39018	1	GENOTYPED;PASS	FAM47E	missense	Yes	Glu273Lys
4:76271870	rs1306037376	G/A	0.0020055	0.92409	PASS	FAM47E	intron
4:76271894	rs77440835	G/A	0.00122558	0.8407	PASS	FAM47E	intron
4:76277603	rs6532316	G/A	0.878259	1	GENOTYPED;PASS	FAM47E	intron	Yes
4:76277833	rs6812193	T/C	0.39772	1	GENOTYPED;PASS	FAM47E	intron	Yes
4:76278018	rs1005226902	G/GACAA	0.998329	0.93811	PASS	FAM47E	intron
4:76278056	rs183961659	A/T	0.00687068	0.97371	PASS	FAM47E	intron
4:76278058	rs3817118	C/A	0.0896903	0.99963	PASS	FAM47E	intron	Yes
4:76278261	rs964051	A/C	0.388509	1	GENOTYPED;PASS	FAM47E	intron	Yes
4:76278309	rs114683302	A/G	0.001337	0.99725	PASS	FAM47E	intron
4:76280334	rs1036788	T/C	0.788383	1	GENOTYPED;PASS	FAM47E	missense	Yes	Thr366Met
4:76283347	rs1542096	T/C	0.642762	0.99997	GENOTYPED;PASS	FAM47E	intron	Yes
4:76283369	rs528916918	AT/A	0.982953	0.64828	PASS	FAM47E	intron
4:76283417	rs78586494	T/C	0.00219119	0.83017	PASS	FAM47E	missense		Arg381Cys
4:76306332	rs3733249	G/A	0.861955	0.98859	PASS	FAM47E-STBD1	UTR5'	Yes
4:76306725	rs761490053	T/C	0.00148555	0.93563	PASS	FAM47E-STBD1	UTR5'
4:76306846	rs372051485	T/G	0.00148555	0.93544	PASS	FAM47E-STBD1	missense		Gly26Val
4:76306847	rs758623598	A/C	0.00148555	0.93524	PASS	FAM47E-STBD1	synonymous
4:76310141	rs3733248	C/A	0.861138	0.99998	GENOTYPED;PASS	FAM47E-STBD1	UTR3'	Yes
4:76313333	rs182423371	A/G	0.00196836	0.78701	PASS	CCDC158	intron
4:76323431	rs1018485505	A/G	0.00122558	0.84208	PASS	CCDC158	intron
4:76325976	rs201687534	C/T	0.00118844	0.9059	PASS	CCDC158	missense		Asn1017Ser
4:76326122	rs114955260	A/G	0.00126272	0.77677	PASS	CCDC158	intron
4:76328877	rs112525409	T/C	0.0316423	0.97447	PASS	CCDC158	intron	Yes
4:76331043	rs7658585	T/C	0.171916	1	GENOTYPED;PASS	CCDC158	intron	Yes
4:76331277	rs1289240705	G/A	0.00245116	0.88359	PASS	CCDC158	intron
4:76334057	rs113022439	T/C	0.0261457	0.92646	PASS	CCDC158	synonymous	Yes
4:76334093	rs114878412	A/G	0.0284112	0.93189	PASS	CCDC158	synonymous	Yes
4:76351084	rs762841488	G/A	0.0011513	0.87834	PASS	CCDC158	missense		Leu859Ser
4:76351153	rs200617141	A/C	0.00159697	0.92945	PASS	CCDC158	intron
4:76351159	.	C/G	0.00144841	0.95584	PASS	CCDC158	intron
4:76351678	rs112905571	T/C	0.00259972	0.86684	PASS	CCDC158	intron
4:76351773	rs183278785	A/G	0.00809626	0.91117	PASS	CCDC158	missense		Arg829Cys
4:76351789	.	G/A	0.00163411	0.82459	PASS	CCDC158	synonymous
4:76353089	rs12504985	C/T	0.597601	0.98367	PASS	CCDC158	intron	Yes
4:76353153	rs11933177	G/C	0.00155983	0.91563	PASS	CCDC158	missense		Lys805Asn
4:76355440	rs771063604	G/GA	0.962527	0.66979	PASS	CCDC158	splice region
4:76357525	rs78573099	T/C	0.00895046	0.91074	PASS	CCDC158	splice region
4:76362142	rs147626666	C/T	0.0038253	0.88272	PASS	CCDC158	synonymous
4:76367169	rs556483117	G/A	0.00237688	0.89303	PASS	CCDC158	intron
4:76367301	rs373094320	A/T	0.00111416	0.85965	PASS	CCDC158	missense		Glu608Val
4:76367683	rs190466223	T/C	0.00237688	0.83358	PASS	CCDC158	missense		Val481Ile
4:76369389	rs928359248	G/A	0.00159697	0.73447	PASS	CCDC158	intron
4:76369408	rs72657825	A/G	0.427728	0.99598	PASS	CCDC158	intron	Yes
4:76379255	rs116383392	A/G	0.0274456	0.91714	PASS	CCDC158	intron	Yes
4:76382581	rs374583643	C/T	0.00141128	0.74969	PASS	CCDC158	intron
4:76382745	rs6844174	T/C	0.883533	0.97679	PASS	CCDC158	intron	Yes
4:76384193	rs17001890	G/A	0.261754	0.99999	GENOTYPED;PASS	CCDC158	synonymous	Yes
4:76384413	rs80162610	T/C	0.0341677	0.90967	PASS	CCDC158	missence & splice region	Yes	Arg134Gln
4:76384531	rs374033238	G/T	0.00163411	0.84171	PASS	CCDC158	intron
4:76384668	rs548431192	G/GA	0.994801	0.66388	PASS	CCDC158	splice region
4:76395971	rs6857452	C/T	0.428359	0.9999	GENOTYPED;PASS	CCDC158	intron	Yes
4:76435976	rs78134132	T/C	0.00334249	0.84245	PASS	SHROOM3	UTR5'
4:76436347	rs1339032885	A/T	0.00271113	0.86994	PASS	SHROOM3	intron
4:76436594	rs10006043	T/C	0.553369	0.99969	GENOTYPED;PASS	SHROOM3	intron	Yes

## Sheet: Tab 3
Supplementary Table S3. Expression QTL variants from GTEx. Results of querying FAM47E, FAM47E–STBD1, CCDC158, and SHROOM3 against the 27 haplotype-tagging variants (p<5e-8) in the GTEx v8 dataset, European ancestry.
Abbreviations and symbols: Chr, chromosome; EA, Effect Allele; OA, Other Allele; NES, Normalized Effect Size (the same as the beta coefficient).
Chr:Position	RSID	EA/OA	Gene	Consequence	NES	Pvalue	Gencode id	Associated Gene	Tissue
4:76255874	rs17001726	G/A	FAM47E	intron	0.66	4.2e-42	ENSG00000189157.13	FAM47E	Muscle - Skeletal
4:76255874	rs17001726	G/A	FAM47E	intron	0.51	3.5e-12	ENSG00000189157.13	FAM47E	Heart - Atrial Appendage
4:76255874	rs17001726	G/A	FAM47E	intron	0.36	4.3e-10	ENSG00000189157.13	FAM47E	Adipose - Subcutaneous
4:76255874	rs17001726	G/A	FAM47E	intron	0.44	2.1e-08	ENSG00000189157.13	FAM47E	Heart - Left Ventricle
4:76255874	rs17001726	G/A	FAM47E	intron	-0.63	4.7e-14	ENSG00000118804.8	STBD1	Brain - Caudate (basal ganglia)
4:76255874	rs17001726	G/A	FAM47E	intron	-0.76	1.1e-13	ENSG00000118804.8	STBD1	Brain - Hippocampus
4:76255874	rs17001726	G/A	FAM47E	intron	-0.57	9.1e-10	ENSG00000118804.8	STBD1	Brain - Putamen (basal ganglia)
4:76255874	rs17001726	G/A	FAM47E	intron	-0.87	3e-09	ENSG00000118804.8	STBD1	Brain - Amygdala
4:76255874	rs17001726	G/A	FAM47E	intron	-0.65	9.6e-09	ENSG00000118804.8	STBD1	Brain - Cerebellar Hemisphere
4:76255874	rs17001726	G/A	FAM47E	intron	-0.47	4.6e-08	ENSG00000118804.8	STBD1	Brain - Nucleus accumbens (basal ganglia)
4:76256262	rs61740422	T/C	FAM47E	synonymous	-	-	-	-	-
4:76256664	rs2289514	G/A	FAM47E	intron	-0.42	5.3e-53	ENSG00000189157.13	FAM47E	Muscle - Skeletal
4:76256664	rs2289514	G/A	FAM47E	intron	-0.4	1e-43	ENSG00000189157.13	FAM47E	Thyroid
4:76256664	rs2289514	G/A	FAM47E	intron	-0.43	3.8e-43	ENSG00000189157.13	FAM47E	Adipose - Subcutaneous
4:76256664	rs2289514	G/A	FAM47E	intron	-0.41	5.8e-41	ENSG00000189157.13	FAM47E	Skin - Sun Exposed (Lower leg)
4:76256664	rs2289514	G/A	FAM47E	intron	-0.47	6.8e-39	ENSG00000189157.13	FAM47E	Esophagus - Muscularis
4:76256664	rs2289514	G/A	FAM47E	intron	-0.44	1.9e-37	ENSG00000189157.13	FAM47E	Skin - Not Sun Exposed (Suprapubic)
4:76256664	rs2289514	G/A	FAM47E	intron	-0.48	2.4e-31	ENSG00000189157.13	FAM47E	Nerve - Tibial
4:76256664	rs2289514	G/A	FAM47E	intron	-0.42	2.3e-27	ENSG00000189157.13	FAM47E	Breast - Mammary Tissue
4:76256664	rs2289514	G/A	FAM47E	intron	-0.64	6.3e-27	ENSG00000189157.13	FAM47E	Brain - Cortex
4:76256664	rs2289514	G/A	FAM47E	intron	-0.31	6.3e-26	ENSG00000189157.13	FAM47E	Adipose - Visceral (Omentum)
4:76256664	rs2289514	G/A	FAM47E	intron	-0.52	4.3e-25	ENSG00000189157.13	FAM47E	Pituitary
4:76256664	rs2289514	G/A	FAM47E	intron	-0.44	1.2e-24	ENSG00000189157.13	FAM47E	Artery - Aorta
4:76256664	rs2289514	G/A	FAM47E	intron	-0.43	4.8e-24	ENSG00000189157.13	FAM47E	Heart - Atrial Appendage
4:76256664	rs2289514	G/A	FAM47E	intron	-0.51	2.2e-23	ENSG00000189157.13	FAM47E	Esophagus - Gastroesophageal Junction
4:76256664	rs2289514	G/A	FAM47E	intron	-0.37	6.5e-23	ENSG00000189157.13	FAM47E	Stomach
4:76256664	rs2289514	G/A	FAM47E	intron	-0.39	1.8e-22	ENSG00000189157.13	FAM47E	Artery - Tibial
4:76256664	rs2289514	G/A	FAM47E	intron	-0.41	4e-22	ENSG00000189157.13	FAM47E	Colon - Transverse
4:76256664	rs2289514	G/A	FAM47E	intron	-0.47	4.7e-22	ENSG00000189157.13	FAM47E	Colon - Sigmoid
4:76256664	rs2289514	G/A	FAM47E	intron	-0.29	1.6e-18	ENSG00000189157.13	FAM47E	Lung
4:76256664	rs2289514	G/A	FAM47E	intron	-0.51	7.3e-18	ENSG00000189157.13	FAM47E	Pancreas
4:76256664	rs2289514	G/A	FAM47E	intron	-0.47	1.5e-17	ENSG00000189157.13	FAM47E	Brain - Hypothalamus
4:76256664	rs2289514	G/A	FAM47E	intron	-0.41	6.3e-17	ENSG00000189157.13	FAM47E	Brain - Caudate (basal ganglia)
4:76256664	rs2289514	G/A	FAM47E	intron	-0.51	8.9e-17	ENSG00000189157.13	FAM47E	Brain - Frontal Cortex (BA9)
4:76256664	rs2289514	G/A	FAM47E	intron	-0.6	2.5e-16	ENSG00000189157.13	FAM47E	Brain - Cerebellum
4:76256664	rs2289514	G/A	FAM47E	intron	-0.51	3.9e-15	ENSG00000189157.13	FAM47E	Brain - Putamen (basal ganglia)
4:76256664	rs2289514	G/A	FAM47E	intron	-0.41	1.2e-14	ENSG00000189157.13	FAM47E	Brain - Nucleus accumbens (basal ganglia)
4:76256664	rs2289514	G/A	FAM47E	intron	-0.56	1.4e-14	ENSG00000189157.13	FAM47E	Brain - Anterior cingulate cortex (BA24)
4:76256664	rs2289514	G/A	FAM47E	intron	-0.44	1.5e-14	ENSG00000189157.13	FAM47E	Artery - Coronary
4:76256664	rs2289514	G/A	FAM47E	intron	-0.33	1.5e-14	ENSG00000189157.13	FAM47E	Heart - Left Ventricle
4:76256664	rs2289514	G/A	FAM47E	intron	-0.28	5.8e-14	ENSG00000189157.13	FAM47E	Esophagus - Mucosa
4:76256664	rs2289514	G/A	FAM47E	intron	-0.46	1.5e-13	ENSG00000189157.13	FAM47E	Minor Salivary Gland
4:76256664	rs2289514	G/A	FAM47E	intron	-0.48	1.9e-13	ENSG00000189157.13	FAM47E	Liver
4:76256664	rs2289514	G/A	FAM47E	intron	-0.48	2.5e-13	ENSG00000189157.13	FAM47E	Brain - Cerebellar Hemisphere
4:76256664	rs2289514	G/A	FAM47E	intron	-0.47	7.9e-12	ENSG00000189157.13	FAM47E	Brain - Hippocampus
4:76256664	rs2289514	G/A	FAM47E	intron	-0.53	4.3e-11	ENSG00000189157.13	FAM47E	Brain - Spinal cord (cervical c-1)
4:76256664	rs2289514	G/A	FAM47E	intron	-0.53	4.5e-11	ENSG00000189157.13	FAM47E	Brain - Amygdala
4:76256664	rs2289514	G/A	FAM47E	intron	-0.36	1.8e-10	ENSG00000189157.13	FAM47E	Testis
4:76256664	rs2289514	G/A	FAM47E	intron	-0.53	8.8e-10	ENSG00000189157.13	FAM47E	Brain - Substantia nigra
4:76256664	rs2289514	G/A	FAM47E	intron	-0.38	1e-09	ENSG00000189157.13	FAM47E	Prostate
4:76256664	rs2289514	G/A	FAM47E	intron	0.37	3.9e-13	ENSG00000118804.8	STBD1	Brain - Caudate (basal ganglia)
4:76256664	rs2289514	G/A	FAM47E	intron	0.33	2.1e-09	ENSG00000118804.8	STBD1	Brain - Putamen (basal ganglia)
4:76256664	rs2289514	G/A	FAM47E	intron	0.39	2.4e-09	ENSG00000118804.8	STBD1	Brain - Hippocampus
4:76256664	rs2289514	G/A	FAM47E	intron	0.16	1e-08	ENSG00000118804.8	STBD1	Whole Blood
4:76256664	rs2289514	G/A	FAM47E	intron	0.42	1.2e-08	ENSG00000118804.8	STBD1	Testis
4:76268831	rs1876538	C/T	FAM47E	UTR3'	-0.33	9.2e-12	ENSG00000163749.17	CCDC158	Lung
4:76268831	rs1876538	C/T	FAM47E	UTR3'	-0.24	1.1e-09	ENSG00000163749.17	CCDC158	Thyroid
4:76268831	rs1876538	C/T	FAM47E	UTR3'	-0.54	1.7e-101	ENSG00000189157.13	FAM47E	Thyroid
4:76268831	rs1876538	C/T	FAM47E	UTR3'	-0.67	2.8e-72	ENSG00000189157.13	FAM47E	Nerve - Tibial
4:76268831	rs1876538	C/T	FAM47E	UTR3'	-0.83	6.8e-62	ENSG00000189157.13	FAM47E	Pancreas
4:76268831	rs1876538	C/T	FAM47E	UTR3'	-0.46	1.7e-57	ENSG00000189157.13	FAM47E	Skin - Sun Exposed (Lower leg)
4:76268831	rs1876538	C/T	FAM47E	UTR3'	-0.46	1.7e-51	ENSG00000189157.13	FAM47E	Lung
4:76268831	rs1876538	C/T	FAM47E	UTR3'	-0.45	8e-51	ENSG00000189157.13	FAM47E	Adipose - Subcutaneous
4:76268831	rs1876538	C/T	FAM47E	UTR3'	-0.52	2.6e-50	ENSG00000189157.13	FAM47E	Breast - Mammary Tissue
4:76268831	rs1876538	C/T	FAM47E	UTR3'	-0.65	2.7e-50	ENSG00000189157.13	FAM47E	Pituitary
4:76268831	rs1876538	C/T	FAM47E	UTR3'	-0.46	1.4e-43	ENSG00000189157.13	FAM47E	Skin - Not Sun Exposed (Suprapubic)
4:76268831	rs1876538	C/T	FAM47E	UTR3'	-0.37	3.2e-43	ENSG00000189157.13	FAM47E	Muscle - Skeletal
4:76268831	rs1876538	C/T	FAM47E	UTR3'	-0.45	6.6e-38	ENSG00000189157.13	FAM47E	Esophagus - Muscularis
4:76268831	rs1876538	C/T	FAM47E	UTR3'	-0.44	2.1e-37	ENSG00000189157.13	FAM47E	Stomach
4:76268831	rs1876538	C/T	FAM47E	UTR3'	-0.5	1.9e-35	ENSG00000189157.13	FAM47E	Colon - Transverse
4:76268831	rs1876538	C/T	FAM47E	UTR3'	-0.34	7.9e-32	ENSG00000189157.13	FAM47E	Adipose - Visceral (Omentum)
4:76268831	rs1876538	C/T	FAM47E	UTR3'	-0.71	1.2e-31	ENSG00000189157.13	FAM47E	Brain - Cortex
4:76268831	rs1876538	C/T	FAM47E	UTR3'	-0.73	2.1e-30	ENSG00000189157.13	FAM47E	Brain - Cerebellum
4:76268831	rs1876538	C/T	FAM47E	UTR3'	-0.43	2.6e-28	ENSG00000189157.13	FAM47E	Artery - Tibial
4:76268831	rs1876538	C/T	FAM47E	UTR3'	-0.54	9.7e-28	ENSG00000189157.13	FAM47E	Brain - Nucleus accumbens (basal ganglia)
4:76268831	rs1876538	C/T	FAM47E	UTR3'	-0.46	1.8e-27	ENSG00000189157.13	FAM47E	Artery - Aorta
4:76268831	rs1876538	C/T	FAM47E	UTR3'	-0.52	4.6e-27	ENSG00000189157.13	FAM47E	Colon - Sigmoid
4:76268831	rs1876538	C/T	FAM47E	UTR3'	-0.6	5e-27	ENSG00000189157.13	FAM47E	Brain - Putamen (basal ganglia)
4:76268831	rs1876538	C/T	FAM47E	UTR3'	-0.51	1.6e-26	ENSG00000189157.13	FAM47E	Brain - Caudate (basal ganglia)
4:76268831	rs1876538	C/T	FAM47E	UTR3'	-0.64	9.4e-26	ENSG00000189157.13	FAM47E	Spleen
4:76268831	rs1876538	C/T	FAM47E	UTR3'	-0.55	1.2e-24	ENSG00000189157.13	FAM47E	Testis
4:76268831	rs1876538	C/T	FAM47E	UTR3'	-0.59	1.1e-22	ENSG00000189157.13	FAM47E	Brain - Frontal Cortex (BA9)
4:76268831	rs1876538	C/T	FAM47E	UTR3'	-0.55	2.8e-22	ENSG00000189157.13	FAM47E	Minor Salivary Gland
4:76268831	rs1876538	C/T	FAM47E	UTR3'	-0.59	5.6e-22	ENSG00000189157.13	FAM47E	Prostate
4:76268831	rs1876538	C/T	FAM47E	UTR3'	-0.56	3.1e-21	ENSG00000189157.13	FAM47E	Liver
4:76268831	rs1876538	C/T	FAM47E	UTR3'	-0.65	7.7e-21	ENSG00000189157.13	FAM47E	Brain - Hippocampus
4:76268831	rs1876538	C/T	FAM47E	UTR3'	-0.69	1.1e-20	ENSG00000189157.13	FAM47E	Brain - Spinal cord (cervical c-1)
4:76268831	rs1876538	C/T	FAM47E	UTR3'	-0.59	6e-20	ENSG00000189157.13	FAM47E	Brain - Cerebellar Hemisphere
4:76268831	rs1876538	C/T	FAM47E	UTR3'	-0.45	8.7e-20	ENSG00000189157.13	FAM47E	Esophagus - Gastroesophageal Junction
4:76268831	rs1876538	C/T	FAM47E	UTR3'	-0.32	2.2e-18	ENSG00000189157.13	FAM47E	Esophagus - Mucosa
4:76268831	rs1876538	C/T	FAM47E	UTR3'	-0.47	5.9e-18	ENSG00000189157.13	FAM47E	Artery - Coronary
4:76268831	rs1876538	C/T	FAM47E	UTR3'	-0.55	1.7e-14	ENSG00000189157.13	FAM47E	Brain - Anterior cingulate cortex (BA24)
4:76268831	rs1876538	C/T	FAM47E	UTR3'	-0.45	4.9e-14	ENSG00000189157.13	FAM47E	Brain - Hypothalamus
4:76268831	rs1876538	C/T	FAM47E	UTR3'	-0.38	9.1e-14	ENSG00000189157.13	FAM47E	Adrenal Gland
4:76268831	rs1876538	C/T	FAM47E	UTR3'	-0.51	1.5e-10	ENSG00000189157.13	FAM47E	Brain - Substantia nigra
4:76268831	rs1876538	C/T	FAM47E	UTR3'	-0.24	1.6e-09	ENSG00000189157.13	FAM47E	Cells - Cultured fibroblasts
4:76268831	rs1876538	C/T	FAM47E	UTR3'	-0.31	6.1e-09	ENSG00000189157.13	FAM47E	Small Intestine - Terminal Ileum
4:76268831	rs1876538	C/T	FAM47E	UTR3'	-0.51	6.1e-09	ENSG00000189157.13	FAM47E	Brain - Amygdala
4:76268831	rs1876538	C/T	FAM47E	UTR3'	0.28	4.7e-17	ENSG00000118804.8	STBD1	Cells - Cultured fibroblasts
4:76268831	rs1876538	C/T	FAM47E	UTR3'	0.22	1.2e-11	ENSG00000118804.8	STBD1	Nerve - Tibial
4:76268831	rs1876538	C/T	FAM47E	UTR3'	0.34	2.4e-10	ENSG00000118804.8	STBD1	Brain - Caudate (basal ganglia)
4:76268831	rs1876538	C/T	FAM47E	UTR3'	0.27	8.8e-10	ENSG00000118804.8	STBD1	Stomach
4:76268831	rs1876538	C/T	FAM47E	UTR3'	0.31	1.2e-09	ENSG00000118804.8	STBD1	Brain - Putamen (basal ganglia)
4:76268831	rs1876538	C/T	FAM47E	UTR3'	-0.22	2e-09	ENSG00000118804.8	STBD1	Lung
4:76271535	rs3733253	T/G	FAM47E	intron	-0.33	9.2e-12	ENSG00000163749.17	CCDC158	Lung
4:76271535	rs3733253	T/G	FAM47E	intron	-0.24	1.1e-09	ENSG00000163749.17	CCDC158	Thyroid
4:76271535	rs3733253	T/G	FAM47E	intron	-0.54	1.7e-101	ENSG00000189157.13	FAM47E	Thyroid
4:76271535	rs3733253	T/G	FAM47E	intron	-0.67	2.8e-72	ENSG00000189157.13	FAM47E	Nerve - Tibial
4:76271535	rs3733253	T/G	FAM47E	intron	-0.83	6.8e-62	ENSG00000189157.13	FAM47E	Pancreas
4:76271535	rs3733253	T/G	FAM47E	intron	-0.46	1.7e-57	ENSG00000189157.13	FAM47E	Skin - Sun Exposed (Lower leg)
4:76271535	rs3733253	T/G	FAM47E	intron	-0.46	1.7e-51	ENSG00000189157.13	FAM47E	Lung
4:76271535	rs3733253	T/G	FAM47E	intron	-0.45	8e-51	ENSG00000189157.13	FAM47E	Adipose - Subcutaneous
4:76271535	rs3733253	T/G	FAM47E	intron	-0.52	2.6e-50	ENSG00000189157.13	FAM47E	Breast - Mammary Tissue
4:76271535	rs3733253	T/G	FAM47E	intron	-0.65	2.7e-50	ENSG00000189157.13	FAM47E	Pituitary
4:76271535	rs3733253	T/G	FAM47E	intron	-0.46	1.4e-43	ENSG00000189157.13	FAM47E	Skin - Not Sun Exposed (Suprapubic)
4:76271535	rs3733253	T/G	FAM47E	intron	-0.37	3.2e-43	ENSG00000189157.13	FAM47E	Muscle - Skeletal
4:76271535	rs3733253	T/G	FAM47E	intron	-0.45	6.6e-38	ENSG00000189157.13	FAM47E	Esophagus - Muscularis
4:76271535	rs3733253	T/G	FAM47E	intron	-0.44	2.1e-37	ENSG00000189157.13	FAM47E	Stomach
4:76271535	rs3733253	T/G	FAM47E	intron	-0.5	1.9e-35	ENSG00000189157.13	FAM47E	Colon - Transverse
4:76271535	rs3733253	T/G	FAM47E	intron	-0.34	7.9e-32	ENSG00000189157.13	FAM47E	Adipose - Visceral (Omentum)
4:76271535	rs3733253	T/G	FAM47E	intron	-0.71	1.2e-31	ENSG00000189157.13	FAM47E	Brain - Cortex
4:76271535	rs3733253	T/G	FAM47E	intron	-0.73	2.1e-30	ENSG00000189157.13	FAM47E	Brain - Cerebellum
4:76271535	rs3733253	T/G	FAM47E	intron	-0.43	2.6e-28	ENSG00000189157.13	FAM47E	Artery - Tibial
4:76271535	rs3733253	T/G	FAM47E	intron	-0.54	9.7e-28	ENSG00000189157.13	FAM47E	Brain - Nucleus accumbens (basal ganglia)
4:76271535	rs3733253	T/G	FAM47E	intron	-0.46	1.8e-27	ENSG00000189157.13	FAM47E	Artery - Aorta
4:76271535	rs3733253	T/G	FAM47E	intron	-0.52	4.6e-27	ENSG00000189157.13	FAM47E	Colon - Sigmoid
4:76271535	rs3733253	T/G	FAM47E	intron	-0.6	5e-27	ENSG00000189157.13	FAM47E	Brain - Putamen (basal ganglia)
4:76271535	rs3733253	T/G	FAM47E	intron	-0.51	1.6e-26	ENSG00000189157.13	FAM47E	Brain - Caudate (basal ganglia)
4:76271535	rs3733253	T/G	FAM47E	intron	-0.64	9.4e-26	ENSG00000189157.13	FAM47E	Spleen
4:76271535	rs3733253	T/G	FAM47E	intron	-0.55	1.2e-24	ENSG00000189157.13	FAM47E	Testis
4:76271535	rs3733253	T/G	FAM47E	intron	-0.59	1.1e-22	ENSG00000189157.13	FAM47E	Brain - Frontal Cortex (BA9)
4:76271535	rs3733253	T/G	FAM47E	intron	-0.55	2.8e-22	ENSG00000189157.13	FAM47E	Minor Salivary Gland
4:76271535	rs3733253	T/G	FAM47E	intron	-0.59	5.6e-22	ENSG00000189157.13	FAM47E	Prostate
4:76271535	rs3733253	T/G	FAM47E	intron	-0.56	3.1e-21	ENSG00000189157.13	FAM47E	Liver
4:76271535	rs3733253	T/G	FAM47E	intron	-0.65	7.7e-21	ENSG00000189157.13	FAM47E	Brain - Hippocampus
4:76271535	rs3733253	T/G	FAM47E	intron	-0.69	1.1e-20	ENSG00000189157.13	FAM47E	Brain - Spinal cord (cervical c-1)
4:76271535	rs3733253	T/G	FAM47E	intron	-0.59	6e-20	ENSG00000189157.13	FAM47E	Brain - Cerebellar Hemisphere
4:76271535	rs3733253	T/G	FAM47E	intron	-0.45	8.7e-20	ENSG00000189157.13	FAM47E	Esophagus - Gastroesophageal Junction
4:76271535	rs3733253	T/G	FAM47E	intron	-0.32	2.2e-18	ENSG00000189157.13	FAM47E	Esophagus - Mucosa
4:76271535	rs3733253	T/G	FAM47E	intron	-0.47	5.9e-18	ENSG00000189157.13	FAM47E	Artery - Coronary
4:76271535	rs3733253	T/G	FAM47E	intron	-0.55	1.7e-14	ENSG00000189157.13	FAM47E	Brain - Anterior cingulate cortex (BA24)
4:76271535	rs3733253	T/G	FAM47E	intron	-0.45	4.9e-14	ENSG00000189157.13	FAM47E	Brain - Hypothalamus
4:76271535	rs3733253	T/G	FAM47E	intron	-0.38	9.1e-14	ENSG00000189157.13	FAM47E	Adrenal Gland
4:76271535	rs3733253	T/G	FAM47E	intron	-0.51	1.5e-10	ENSG00000189157.13	FAM47E	Brain - Substantia nigra
4:76271535	rs3733253	T/G	FAM47E	intron	-0.24	1.6e-09	ENSG00000189157.13	FAM47E	Cells - Cultured fibroblasts
4:76271535	rs3733253	T/G	FAM47E	intron	-0.31	6.1e-09	ENSG00000189157.13	FAM47E	Small Intestine - Terminal Ileum
4:76271535	rs3733253	T/G	FAM47E	intron	-0.51	6.1e-09	ENSG00000189157.13	FAM47E	Brain - Amygdala
4:76271535	rs3733253	T/G	FAM47E	intron	0.28	4.7e-17	ENSG00000118804.8	STBD1	Cells - Cultured fibroblasts
4:76271535	rs3733253	T/G	FAM47E	intron	0.22	1.2e-11	ENSG00000118804.8	STBD1	Nerve - Tibial
4:76271535	rs3733253	T/G	FAM47E	intron	0.34	2.4e-10	ENSG00000118804.8	STBD1	Brain - Caudate (basal ganglia)
4:76271535	rs3733253	T/G	FAM47E	intron	0.27	8.8e-10	ENSG00000118804.8	STBD1	Stomach
4:76271535	rs3733253	T/G	FAM47E	intron	0.31	1.2e-09	ENSG00000118804.8	STBD1	Brain - Putamen (basal ganglia)
4:76271535	rs3733253	T/G	FAM47E	intron	-0.22	2e-09	ENSG00000118804.8	STBD1	Lung
4:76271685	rs3733251	C/A	FAM47E	missense	0.44	1.7e-26	ENSG00000189157.13	FAM47E	Adipose - Subcutaneous
4:76271685	rs3733251	C/A	FAM47E	missense	0.38	2.8e-16	ENSG00000189157.13	FAM47E	Esophagus - Muscularis
4:76271685	rs3733251	C/A	FAM47E	missense	0.44	6.1e-16	ENSG00000189157.13	FAM47E	Nerve - Tibial
4:76271685	rs3733251	C/A	FAM47E	missense	0.32	7.1e-15	ENSG00000189157.13	FAM47E	Skin - Sun Exposed (Lower leg)
4:76271685	rs3733251	C/A	FAM47E	missense	0.31	1e-14	ENSG00000189157.13	FAM47E	Adipose - Visceral (Omentum)
4:76271685	rs3733251	C/A	FAM47E	missense	0.3	1.4e-14	ENSG00000189157.13	FAM47E	Thyroid
4:76271685	rs3733251	C/A	FAM47E	missense	0.54	1.7e-13	ENSG00000189157.13	FAM47E	Pituitary
4:76271685	rs3733251	C/A	FAM47E	missense	0.45	3.1e-12	ENSG00000189157.13	FAM47E	Esophagus - Gastroesophageal Junction
4:76271685	rs3733251	C/A	FAM47E	missense	0.3	5.8e-11	ENSG00000189157.13	FAM47E	Skin - Not Sun Exposed (Suprapubic)
4:76271685	rs3733251	C/A	FAM47E	missense	0.42	1.2e-10	ENSG00000189157.13	FAM47E	Colon - Sigmoid
4:76271685	rs3733251	C/A	FAM47E	missense	0.27	1.8e-10	ENSG00000189157.13	FAM47E	Lung
4:76271685	rs3733251	C/A	FAM47E	missense	0.3	2.6e-09	ENSG00000189157.13	FAM47E	Breast - Mammary Tissue
4:76271685	rs3733251	C/A	FAM47E	missense	0.29	2.5e-08	ENSG00000189157.13	FAM47E	Artery - Tibial
4:76271685	rs3733251	C/A	FAM47E	missense	0.26	4.3e-08	ENSG00000189157.13	FAM47E	Esophagus - Mucosa
4:76271685	rs3733251	C/A	FAM47E	missense	0.31	1.1e-10	ENSG00000118804.8	STBD1	Lung
4:76271715	rs3733250	A/G	FAM47E	missense	-0.33	9.2e-12	ENSG00000163749.17	CCDC158	Lung
4:76271715	rs3733250	A/G	FAM47E	missense	-0.24	1.1e-09	ENSG00000163749.17	CCDC158	Thyroid
4:76271715	rs3733250	A/G	FAM47E	missense	-0.54	1.7e-101	ENSG00000189157.13	FAM47E	Thyroid
4:76271715	rs3733250	A/G	FAM47E	missense	-0.67	2.8e-72	ENSG00000189157.13	FAM47E	Nerve - Tibial
4:76271715	rs3733250	A/G	FAM47E	missense	-0.83	6.8e-62	ENSG00000189157.13	FAM47E	Pancreas
4:76271715	rs3733250	A/G	FAM47E	missense	-0.46	1.7e-57	ENSG00000189157.13	FAM47E	Skin - Sun Exposed (Lower leg)
4:76271715	rs3733250	A/G	FAM47E	missense	-0.46	1.7e-51	ENSG00000189157.13	FAM47E	Lung
4:76271715	rs3733250	A/G	FAM47E	missense	-0.45	8e-51	ENSG00000189157.13	FAM47E	Adipose - Subcutaneous
4:76271715	rs3733250	A/G	FAM47E	missense	-0.52	2.6e-50	ENSG00000189157.13	FAM47E	Breast - Mammary Tissue
4:76271715	rs3733250	A/G	FAM47E	missense	-0.65	2.7e-50	ENSG00000189157.13	FAM47E	Pituitary
4:76271715	rs3733250	A/G	FAM47E	missense	-0.46	1.4e-43	ENSG00000189157.13	FAM47E	Skin - Not Sun Exposed (Suprapubic)
4:76271715	rs3733250	A/G	FAM47E	missense	-0.37	3.2e-43	ENSG00000189157.13	FAM47E	Muscle - Skeletal
4:76271715	rs3733250	A/G	FAM47E	missense	-0.45	6.6e-38	ENSG00000189157.13	FAM47E	Esophagus - Muscularis
4:76271715	rs3733250	A/G	FAM47E	missense	-0.44	2.1e-37	ENSG00000189157.13	FAM47E	Stomach
4:76271715	rs3733250	A/G	FAM47E	missense	-0.5	1.9e-35	ENSG00000189157.13	FAM47E	Colon - Transverse
4:76271715	rs3733250	A/G	FAM47E	missense	-0.34	7.9e-32	ENSG00000189157.13	FAM47E	Adipose - Visceral (Omentum)
4:76271715	rs3733250	A/G	FAM47E	missense	-0.71	1.2e-31	ENSG00000189157.13	FAM47E	Brain - Cortex
4:76271715	rs3733250	A/G	FAM47E	missense	-0.73	2.1e-30	ENSG00000189157.13	FAM47E	Brain - Cerebellum
4:76271715	rs3733250	A/G	FAM47E	missense	-0.43	2.6e-28	ENSG00000189157.13	FAM47E	Artery - Tibial
4:76271715	rs3733250	A/G	FAM47E	missense	-0.54	9.7e-28	ENSG00000189157.13	FAM47E	Brain - Nucleus accumbens (basal ganglia)
4:76271715	rs3733250	A/G	FAM47E	missense	-0.46	1.8e-27	ENSG00000189157.13	FAM47E	Artery - Aorta
4:76271715	rs3733250	A/G	FAM47E	missense	-0.52	4.6e-27	ENSG00000189157.13	FAM47E	Colon - Sigmoid
4:76271715	rs3733250	A/G	FAM47E	missense	-0.6	5e-27	ENSG00000189157.13	FAM47E	Brain - Putamen (basal ganglia)
4:76271715	rs3733250	A/G	FAM47E	missense	-0.51	1.6e-26	ENSG00000189157.13	FAM47E	Brain - Caudate (basal ganglia)
4:76271715	rs3733250	A/G	FAM47E	missense	-0.64	9.4e-26	ENSG00000189157.13	FAM47E	Spleen
4:76271715	rs3733250	A/G	FAM47E	missense	-0.55	1.2e-24	ENSG00000189157.13	FAM47E	Testis
4:76271715	rs3733250	A/G	FAM47E	missense	-0.59	1.1e-22	ENSG00000189157.13	FAM47E	Brain - Frontal Cortex (BA9)
4:76271715	rs3733250	A/G	FAM47E	missense	-0.55	2.8e-22	ENSG00000189157.13	FAM47E	Minor Salivary Gland
4:76271715	rs3733250	A/G	FAM47E	missense	-0.59	5.6e-22	ENSG00000189157.13	FAM47E	Prostate
4:76271715	rs3733250	A/G	FAM47E	missense	-0.56	3.1e-21	ENSG00000189157.13	FAM47E	Liver
4:76271715	rs3733250	A/G	FAM47E	missense	-0.65	7.7e-21	ENSG00000189157.13	FAM47E	Brain - Hippocampus
4:76271715	rs3733250	A/G	FAM47E	missense	-0.69	1.1e-20	ENSG00000189157.13	FAM47E	Brain - Spinal cord (cervical c-1)
4:76271715	rs3733250	A/G	FAM47E	missense	-0.59	6e-20	ENSG00000189157.13	FAM47E	Brain - Cerebellar Hemisphere
4:76271715	rs3733250	A/G	FAM47E	missense	-0.45	8.7e-20	ENSG00000189157.13	FAM47E	Esophagus - Gastroesophageal Junction
4:76271715	rs3733250	A/G	FAM47E	missense	-0.32	2.2e-18	ENSG00000189157.13	FAM47E	Esophagus - Mucosa
4:76271715	rs3733250	A/G	FAM47E	missense	-0.47	5.9e-18	ENSG00000189157.13	FAM47E	Artery - Coronary
4:76271715	rs3733250	A/G	FAM47E	missense	-0.55	1.7e-14	ENSG00000189157.13	FAM47E	Brain - Anterior cingulate cortex (BA24)
4:76271715	rs3733250	A/G	FAM47E	missense	-0.45	4.9e-14	ENSG00000189157.13	FAM47E	Brain - Hypothalamus
4:76271715	rs3733250	A/G	FAM47E	missense	-0.38	9.1e-14	ENSG00000189157.13	FAM47E	Adrenal Gland
4:76271715	rs3733250	A/G	FAM47E	missense	-0.51	1.5e-10	ENSG00000189157.13	FAM47E	Brain - Substantia nigra
4:76271715	rs3733250	A/G	FAM47E	missense	-0.24	1.6e-09	ENSG00000189157.13	FAM47E	Cells - Cultured fibroblasts
4:76271715	rs3733250	A/G	FAM47E	missense	-0.31	6.1e-09	ENSG00000189157.13	FAM47E	Small Intestine - Terminal Ileum
4:76271715	rs3733250	A/G	FAM47E	missense	-0.51	6.1e-09	ENSG00000189157.13	FAM47E	Brain - Amygdala
4:76271715	rs3733250	A/G	FAM47E	missense	0.28	4.7e-17	ENSG00000118804.8	STBD1	Cells - Cultured fibroblasts
4:76271715	rs3733250	A/G	FAM47E	missense	0.22	1.2e-11	ENSG00000118804.8	STBD1	Nerve - Tibial
4:76271715	rs3733250	A/G	FAM47E	missense	0.34	2.4e-10	ENSG00000118804.8	STBD1	Brain - Caudate (basal ganglia)
4:76271715	rs3733250	A/G	FAM47E	missense	0.27	8.8e-10	ENSG00000118804.8	STBD1	Stomach
4:76271715	rs3733250	A/G	FAM47E	missense	0.31	1.2e-09	ENSG00000118804.8	STBD1	Brain - Putamen (basal ganglia)
4:76271715	rs3733250	A/G	FAM47E	missense	-0.22	2e-09	ENSG00000118804.8	STBD1	Lung
4:76277603	rs6532316	G/A	FAM47E	intron	-0.36	1.7e-10	ENSG00000189157.13	FAM47E	Skin - Not Sun Exposed (Suprapubic)
4:76277603	rs6532316	G/A	FAM47E	intron	-0.29	3.6e-10	ENSG00000189157.13	FAM47E	Thyroid
4:76277603	rs6532316	G/A	FAM47E	intron	-0.29	3.8e-09	ENSG00000189157.13	FAM47E	Skin - Sun Exposed (Lower leg)
4:76277603	rs6532316	G/A	FAM47E	intron	-0.38	7.6e-09	ENSG00000189157.13	FAM47E	Artery - Aorta
4:76277603	rs6532316	G/A	FAM47E	intron	-0.35	1e-08	ENSG00000189157.13	FAM47E	Colon - Transverse
4:76277603	rs6532316	G/A	FAM47E	intron	0.64	1.2e-09	ENSG00000118804.8	STBD1	Testis
4:76277833	rs6812193	T/C	FAM47E	intron	0.41	4.4e-18	ENSG00000163749.17	CCDC158	Lung
4:76277833	rs6812193	T/C	FAM47E	intron	0.24	1.3e-11	ENSG00000163749.17	CCDC158	Nerve - Tibial
4:76277833	rs6812193	T/C	FAM47E	intron	0.23	1.2e-08	ENSG00000163749.17	CCDC158	Thyroid
4:76277833	rs6812193	T/C	FAM47E	intron	0.36	8.6e-35	ENSG00000189157.13	FAM47E	Thyroid
4:76277833	rs6812193	T/C	FAM47E	intron	0.47	7.4e-31	ENSG00000189157.13	FAM47E	Nerve - Tibial
4:76277833	rs6812193	T/C	FAM47E	intron	0.61	4.2e-27	ENSG00000189157.13	FAM47E	Pancreas
4:76277833	rs6812193	T/C	FAM47E	intron	0.34	2.3e-26	ENSG00000189157.13	FAM47E	Lung
4:76277833	rs6812193	T/C	FAM47E	intron	0.32	4.2e-23	ENSG00000189157.13	FAM47E	Adipose - Subcutaneous
4:76277833	rs6812193	T/C	FAM47E	intron	0.3	2.6e-20	ENSG00000189157.13	FAM47E	Skin - Sun Exposed (Lower leg)
4:76277833	rs6812193	T/C	FAM47E	intron	0.45	3e-17	ENSG00000189157.13	FAM47E	Pituitary
4:76277833	rs6812193	T/C	FAM47E	intron	0.31	3.8e-16	ENSG00000189157.13	FAM47E	Breast - Mammary Tissue
4:76277833	rs6812193	T/C	FAM47E	intron	0.49	9.1e-14	ENSG00000189157.13	FAM47E	Spleen
4:76277833	rs6812193	T/C	FAM47E	intron	0.28	5.3e-13	ENSG00000189157.13	FAM47E	Esophagus - Muscularis
4:76277833	rs6812193	T/C	FAM47E	intron	0.22	1.6e-12	ENSG00000189157.13	FAM47E	Adipose - Visceral (Omentum)
4:76277833	rs6812193	T/C	FAM47E	intron	0.26	5.1e-12	ENSG00000189157.13	FAM47E	Skin - Not Sun Exposed (Suprapubic)
4:76277833	rs6812193	T/C	FAM47E	intron	0.28	3.2e-11	ENSG00000189157.13	FAM47E	Artery - Tibial
4:76277833	rs6812193	T/C	FAM47E	intron	0.39	3.5e-11	ENSG00000189157.13	FAM47E	Testis
4:76277833	rs6812193	T/C	FAM47E	intron	0.37	1.6e-10	ENSG00000189157.13	FAM47E	Artery - Coronary
4:76277833	rs6812193	T/C	FAM47E	intron	0.34	5.1e-10	ENSG00000189157.13	FAM47E	Colon - Sigmoid
4:76277833	rs6812193	T/C	FAM47E	intron	0.24	3.6e-09	ENSG00000189157.13	FAM47E	Stomach
4:76277833	rs6812193	T/C	FAM47E	intron	0.28	4.1e-09	ENSG00000189157.13	FAM47E	Artery - Aorta
4:76277833	rs6812193	T/C	FAM47E	intron	0.39	4.3e-09	ENSG00000189157.13	FAM47E	Liver
4:76277833	rs6812193	T/C	FAM47E	intron	0.38	7.4e-09	ENSG00000189157.13	FAM47E	Prostate
4:76277833	rs6812193	T/C	FAM47E	intron	0.42	8.8e-09	ENSG00000189157.13	FAM47E	Brain - Cerebellum
4:76277833	rs6812193	T/C	FAM47E	intron	0.31	2.1e-08	ENSG00000189157.13	FAM47E	Adrenal Gland
4:76277833	rs6812193	T/C	FAM47E	intron	0.29	3e-08	ENSG00000189157.13	FAM47E	Esophagus - Gastroesophageal Junction
4:76277833	rs6812193	T/C	FAM47E	intron	0.36	1.8e-23	ENSG00000118804.8	STBD1	Lung
4:76277833	rs6812193	T/C	FAM47E	intron	-0.24	9.5e-12	ENSG00000118804.8	STBD1	Cells - Cultured fibroblasts
4:76277833	rs6812193	T/C	FAM47E	intron	-0.31	4e-11	ENSG00000118804.8	STBD1	Stomach
4:76277833	rs6812193	T/C	FAM47E	intron	-0.13	1.4e-08	ENSG00000118804.8	STBD1	Heart - Left Ventricle
4:76278058	rs3817118	C/A	FAM47E	intron	0.69	2.4e-45	ENSG00000189157.13	FAM47E	Muscle - Skeletal
4:76278058	rs3817118	C/A	FAM47E	intron	0.53	3.4e-13	ENSG00000189157.13	FAM47E	Heart - Atrial Appendage
4:76278058	rs3817118	C/A	FAM47E	intron	0.36	5.7e-10	ENSG00000189157.13	FAM47E	Adipose - Subcutaneous
4:76278058	rs3817118	C/A	FAM47E	intron	0.43	2.9e-08	ENSG00000189157.13	FAM47E	Heart - Left Ventricle
4:76278058	rs3817118	C/A	FAM47E	intron	-0.78	2.4e-14	ENSG00000118804.8	STBD1	Brain - Hippocampus
4:76278058	rs3817118	C/A	FAM47E	intron	-0.62	3.7e-14	ENSG00000118804.8	STBD1	Brain - Caudate (basal ganglia)
4:76278058	rs3817118	C/A	FAM47E	intron	-0.91	3.3e-10	ENSG00000118804.8	STBD1	Brain - Amygdala
4:76278058	rs3817118	C/A	FAM47E	intron	-0.57	5.6e-10	ENSG00000118804.8	STBD1	Brain - Putamen (basal ganglia)
4:76278058	rs3817118	C/A	FAM47E	intron	-0.65	9.6e-09	ENSG00000118804.8	STBD1	Brain - Cerebellar Hemisphere
4:76278058	rs3817118	C/A	FAM47E	intron	-0.47	2.9e-08	ENSG00000118804.8	STBD1	Brain - Nucleus accumbens (basal ganglia)
4:76278261	rs964051	A/C	FAM47E	intron	-0.32	1.8e-11	ENSG00000163749.17	CCDC158	Lung
4:76278261	rs964051	A/C	FAM47E	intron	-0.23	9.2e-09	ENSG00000163749.17	CCDC158	Thyroid
4:76278261	rs964051	A/C	FAM47E	intron	-0.57	1.2e-114	ENSG00000189157.13	FAM47E	Thyroid
4:76278261	rs964051	A/C	FAM47E	intron	-0.68	3.9e-74	ENSG00000189157.13	FAM47E	Nerve - Tibial
4:76278261	rs964051	A/C	FAM47E	intron	-0.85	3.6e-70	ENSG00000189157.13	FAM47E	Pancreas
4:76278261	rs964051	A/C	FAM47E	intron	-0.5	1.2e-66	ENSG00000189157.13	FAM47E	Skin - Sun Exposed (Lower leg)
4:76278261	rs964051	A/C	FAM47E	intron	-0.46	1e-53	ENSG00000189157.13	FAM47E	Adipose - Subcutaneous
4:76278261	rs964051	A/C	FAM47E	intron	-0.46	2.1e-52	ENSG00000189157.13	FAM47E	Lung
4:76278261	rs964051	A/C	FAM47E	intron	-0.52	5.8e-50	ENSG00000189157.13	FAM47E	Breast - Mammary Tissue
4:76278261	rs964051	A/C	FAM47E	intron	-0.66	7e-50	ENSG00000189157.13	FAM47E	Pituitary
4:76278261	rs964051	A/C	FAM47E	intron	-0.47	1.7e-44	ENSG00000189157.13	FAM47E	Skin - Not Sun Exposed (Suprapubic)
4:76278261	rs964051	A/C	FAM47E	intron	-0.38	2.3e-44	ENSG00000189157.13	FAM47E	Muscle - Skeletal
4:76278261	rs964051	A/C	FAM47E	intron	-0.47	3.3e-40	ENSG00000189157.13	FAM47E	Esophagus - Muscularis
4:76278261	rs964051	A/C	FAM47E	intron	-0.45	1.7e-39	ENSG00000189157.13	FAM47E	Stomach
4:76278261	rs964051	A/C	FAM47E	intron	-0.5	5.8e-36	ENSG00000189157.13	FAM47E	Colon - Transverse
4:76278261	rs964051	A/C	FAM47E	intron	-0.34	2e-33	ENSG00000189157.13	FAM47E	Adipose - Visceral (Omentum)
4:76278261	rs964051	A/C	FAM47E	intron	-0.74	5.6e-31	ENSG00000189157.13	FAM47E	Brain - Cerebellum
4:76278261	rs964051	A/C	FAM47E	intron	-0.44	7.1e-30	ENSG00000189157.13	FAM47E	Artery - Tibial
4:76278261	rs964051	A/C	FAM47E	intron	-0.46	2.7e-29	ENSG00000189157.13	FAM47E	Artery - Aorta
4:76278261	rs964051	A/C	FAM47E	intron	-0.71	2.6e-28	ENSG00000189157.13	FAM47E	Brain - Cortex
4:76278261	rs964051	A/C	FAM47E	intron	-0.54	6.2e-28	ENSG00000189157.13	FAM47E	Colon - Sigmoid
4:76278261	rs964051	A/C	FAM47E	intron	-0.64	6.3e-28	ENSG00000189157.13	FAM47E	Brain - Putamen (basal ganglia)
4:76278261	rs964051	A/C	FAM47E	intron	-0.66	7.4e-28	ENSG00000189157.13	FAM47E	Spleen
4:76278261	rs964051	A/C	FAM47E	intron	-0.57	9.9e-27	ENSG00000189157.13	FAM47E	Testis
4:76278261	rs964051	A/C	FAM47E	intron	-0.55	1e-25	ENSG00000189157.13	FAM47E	Brain - Nucleus accumbens (basal ganglia)
4:76278261	rs964051	A/C	FAM47E	intron	-0.62	1.3e-25	ENSG00000189157.13	FAM47E	Prostate
4:76278261	rs964051	A/C	FAM47E	intron	-0.51	1.4e-23	ENSG00000189157.13	FAM47E	Brain - Caudate (basal ganglia)
4:76278261	rs964051	A/C	FAM47E	intron	-0.49	4.4e-23	ENSG00000189157.13	FAM47E	Esophagus - Gastroesophageal Junction
4:76278261	rs964051	A/C	FAM47E	intron	-0.57	3.6e-22	ENSG00000189157.13	FAM47E	Liver
4:76278261	rs964051	A/C	FAM47E	intron	-0.55	4.7e-22	ENSG00000189157.13	FAM47E	Minor Salivary Gland
4:76278261	rs964051	A/C	FAM47E	intron	-0.63	7.9e-21	ENSG00000189157.13	FAM47E	Brain - Cerebellar Hemisphere
4:76278261	rs964051	A/C	FAM47E	intron	-0.7	1e-20	ENSG00000189157.13	FAM47E	Brain - Spinal cord (cervical c-1)
4:76278261	rs964051	A/C	FAM47E	intron	-0.58	8.8e-20	ENSG00000189157.13	FAM47E	Brain - Frontal Cortex (BA9)
4:76278261	rs964051	A/C	FAM47E	intron	-0.47	9.3e-19	ENSG00000189157.13	FAM47E	Artery - Coronary
4:76278261	rs964051	A/C	FAM47E	intron	-0.65	1.4e-18	ENSG00000189157.13	FAM47E	Brain - Hippocampus
4:76278261	rs964051	A/C	FAM47E	intron	-0.32	1.1e-17	ENSG00000189157.13	FAM47E	Esophagus - Mucosa
4:76278261	rs964051	A/C	FAM47E	intron	-0.56	2.5e-14	ENSG00000189157.13	FAM47E	Brain - Anterior cingulate cortex (BA24)
4:76278261	rs964051	A/C	FAM47E	intron	-0.38	1.3e-13	ENSG00000189157.13	FAM47E	Adrenal Gland
4:76278261	rs964051	A/C	FAM47E	intron	-0.46	2.3e-13	ENSG00000189157.13	FAM47E	Brain - Hypothalamus
4:76278261	rs964051	A/C	FAM47E	intron	-0.25	3.6e-10	ENSG00000189157.13	FAM47E	Cells - Cultured fibroblasts
4:76278261	rs964051	A/C	FAM47E	intron	-0.52	4.8e-10	ENSG00000189157.13	FAM47E	Brain - Substantia nigra
4:76278261	rs964051	A/C	FAM47E	intron	-0.29	3.7e-08	ENSG00000189157.13	FAM47E	Small Intestine - Terminal Ileum
4:76278261	rs964051	A/C	FAM47E	intron	0.27	4.2e-16	ENSG00000118804.8	STBD1	Cells - Cultured fibroblasts
4:76278261	rs964051	A/C	FAM47E	intron	0.23	4.3e-12	ENSG00000118804.8	STBD1	Nerve - Tibial
4:76278261	rs964051	A/C	FAM47E	intron	-0.23	7.1e-10	ENSG00000118804.8	STBD1	Lung
4:76278261	rs964051	A/C	FAM47E	intron	0.34	2.3e-09	ENSG00000118804.8	STBD1	Brain - Caudate (basal ganglia)
4:76278261	rs964051	A/C	FAM47E	intron	0.32	4.4e-09	ENSG00000118804.8	STBD1	Brain - Putamen (basal ganglia)
4:76278261	rs964051	A/C	FAM47E	intron	0.26	5.1e-09	ENSG00000118804.8	STBD1	Stomach
4:76280334	rs1036788	T/C	FAM47E	missense	-0.44	1.3e-40	ENSG00000189157.13	FAM47E	Muscle - Skeletal
4:76280334	rs1036788	T/C	FAM47E	missense	-0.29	1.1e-15	ENSG00000189157.13	FAM47E	Thyroid
4:76280334	rs1036788	T/C	FAM47E	missense	-0.3	1e-14	ENSG00000189157.13	FAM47E	Skin - Sun Exposed (Lower leg)
4:76280334	rs1036788	T/C	FAM47E	missense	-0.34	1.6e-14	ENSG00000189157.13	FAM47E	Skin - Not Sun Exposed (Suprapubic)
4:76280334	rs1036788	T/C	FAM47E	missense	-0.39	1.2e-12	ENSG00000189157.13	FAM47E	Heart - Atrial Appendage
4:76280334	rs1036788	T/C	FAM47E	missense	-0.33	1.7e-12	ENSG00000189157.13	FAM47E	Stomach
4:76280334	rs1036788	T/C	FAM47E	missense	-0.36	1.7e-12	ENSG00000189157.13	FAM47E	Colon - Transverse
4:76280334	rs1036788	T/C	FAM47E	missense	-0.43	6.9e-11	ENSG00000189157.13	FAM47E	Brain - Caudate (basal ganglia)
4:76280334	rs1036788	T/C	FAM47E	missense	-0.3	2.1e-10	ENSG00000189157.13	FAM47E	Esophagus - Muscularis
4:76280334	rs1036788	T/C	FAM47E	missense	-0.32	4.5e-10	ENSG00000189157.13	FAM47E	Heart - Left Ventricle
4:76280334	rs1036788	T/C	FAM47E	missense	-0.35	9e-10	ENSG00000189157.13	FAM47E	Artery - Aorta
4:76280334	rs1036788	T/C	FAM47E	missense	-0.52	1.1e-09	ENSG00000189157.13	FAM47E	Brain - Cortex
4:76280334	rs1036788	T/C	FAM47E	missense	-0.42	7.3e-09	ENSG00000189157.13	FAM47E	Brain - Hypothalamus
4:76280334	rs1036788	T/C	FAM47E	missense	-0.22	8.5e-09	ENSG00000189157.13	FAM47E	Adipose - Visceral (Omentum)
4:76280334	rs1036788	T/C	FAM47E	missense	-0.27	1.6e-08	ENSG00000189157.13	FAM47E	Breast - Mammary Tissue
4:76280334	rs1036788	T/C	FAM47E	missense	-0.52	1.6e-08	ENSG00000189157.13	FAM47E	Brain - Cerebellum
4:76280334	rs1036788	T/C	FAM47E	missense	-0.39	3.2e-08	ENSG00000189157.13	FAM47E	Pituitary
4:76280334	rs1036788	T/C	FAM47E	missense	-0.29	3.7e-08	ENSG00000189157.13	FAM47E	Nerve - Tibial
4:76280334	rs1036788	T/C	FAM47E	missense	-0.51	4.3e-08	ENSG00000189157.13	FAM47E	Brain - Anterior cingulate cortex (BA24)
4:76280334	rs1036788	T/C	FAM47E	missense	0.39	5.7e-09	ENSG00000118804.8	STBD1	Brain - Caudate (basal ganglia)
4:76280334	rs1036788	T/C	FAM47E	missense	0.49	6.3e-09	ENSG00000118804.8	STBD1	Brain - Hippocampus
4:76283347	rs1542096	T/C	FAM47E	intron	-0.27	2.9e-15	ENSG00000163749.17	CCDC158	Artery - Tibial
4:76283347	rs1542096	T/C	FAM47E	intron	-0.33	3.8e-12	ENSG00000163749.17	CCDC158	Lung
4:76283347	rs1542096	T/C	FAM47E	intron	-0.39	1.4e-11	ENSG00000163749.17	CCDC158	Pituitary
4:76283347	rs1542096	T/C	FAM47E	intron	-0.25	8.6e-11	ENSG00000163749.17	CCDC158	Nerve - Tibial
4:76283347	rs1542096	T/C	FAM47E	intron	-0.26	1.4e-09	ENSG00000163749.17	CCDC158	Esophagus - Muscularis
4:76283347	rs1542096	T/C	FAM47E	intron	-0.35	2.6e-09	ENSG00000163749.17	CCDC158	Colon - Sigmoid
4:76283347	rs1542096	T/C	FAM47E	intron	-0.24	3.7e-09	ENSG00000163749.17	CCDC158	Thyroid
4:76283347	rs1542096	T/C	FAM47E	intron	-0.29	1e-21	ENSG00000189157.13	FAM47E	Thyroid
4:76283347	rs1542096	T/C	FAM47E	intron	-0.38	2.2e-17	ENSG00000189157.13	FAM47E	Nerve - Tibial
4:76283347	rs1542096	T/C	FAM47E	intron	-0.46	8.7e-15	ENSG00000189157.13	FAM47E	Pancreas
4:76283347	rs1542096	T/C	FAM47E	intron	-0.41	4.7e-13	ENSG00000189157.13	FAM47E	Testis
4:76283347	rs1542096	T/C	FAM47E	intron	-0.23	9.2e-12	ENSG00000189157.13	FAM47E	Lung
4:76283347	rs1542096	T/C	FAM47E	intron	-0.26	1.1e-10	ENSG00000189157.13	FAM47E	Stomach
4:76283347	rs1542096	T/C	FAM47E	intron	-0.28	1.9e-10	ENSG00000189157.13	FAM47E	Colon - Transverse
4:76283347	rs1542096	T/C	FAM47E	intron	-0.21	2.5e-10	ENSG00000189157.13	FAM47E	Skin - Sun Exposed (Lower leg)
4:76283347	rs1542096	T/C	FAM47E	intron	-0.25	4.3e-10	ENSG00000189157.13	FAM47E	Breast - Mammary Tissue
4:76283347	rs1542096	T/C	FAM47E	intron	-0.23	2e-09	ENSG00000189157.13	FAM47E	Skin - Not Sun Exposed (Suprapubic)
4:76283347	rs1542096	T/C	FAM47E	intron	-0.4	4.3e-09	ENSG00000189157.13	FAM47E	Spleen
4:76283347	rs1542096	T/C	FAM47E	intron	-0.34	4.9e-09	ENSG00000189157.13	FAM47E	Pituitary
4:76283347	rs1542096	T/C	FAM47E	intron	-0.38	2.8e-08	ENSG00000189157.13	FAM47E	Prostate
4:76283347	rs1542096	T/C	FAM47E	intron	-0.4	3.1e-08	ENSG00000189157.13	FAM47E	Brain - Putamen (basal ganglia)
4:76306332	rs3733249	G/A	FAM47E-STBD1	UTR5'	-0.4	3.3e-18	ENSG00000189157.13	FAM47E	Adipose - Subcutaneous
4:76306332	rs3733249	G/A	FAM47E-STBD1	UTR5'	-0.27	1e-10	ENSG00000189157.13	FAM47E	Muscle - Skeletal
4:76306332	rs3733249	G/A	FAM47E-STBD1	UTR5'	0.43	8.3e-22	ENSG00000118804.8	STBD1	Cells - Cultured fibroblasts
4:76306332	rs3733249	G/A	FAM47E-STBD1	UTR5'	0.45	2.6e-21	ENSG00000118804.8	STBD1	Esophagus - Mucosa
4:76306332	rs3733249	G/A	FAM47E-STBD1	UTR5'	0.39	8.2e-14	ENSG00000118804.8	STBD1	Thyroid
4:76306332	rs3733249	G/A	FAM47E-STBD1	UTR5'	0.26	1.5e-09	ENSG00000118804.8	STBD1	Skin - Sun Exposed (Lower leg)
4:76306332	rs3733249	G/A	FAM47E-STBD1	UTR5'	0.27	9.6e-09	ENSG00000118804.8	STBD1	Nerve - Tibial
4:76306332	rs3733249	G/A	FAM47E-STBD1	UTR5'	0.42	9.7e-09	ENSG00000118804.8	STBD1	Spleen
4:76306332	rs3733249	G/A	FAM47E-STBD1	UTR5'	0.46	1.6e-08	ENSG00000118804.8	STBD1	Brain - Caudate (basal ganglia)
4:76306332	rs3733249	G/A	FAM47E-STBD1	UTR5'	0.44	2.5e-08	ENSG00000118804.8	STBD1	Pituitary
4:76310141	rs3733248	C/A	FAM47E-STBD1	UTR3'	-0.4	2.5e-18	ENSG00000189157.13	FAM47E	Adipose - Subcutaneous
4:76310141	rs3733248	C/A	FAM47E-STBD1	UTR3'	-0.27	1.1e-10	ENSG00000189157.13	FAM47E	Muscle - Skeletal
4:76310141	rs3733248	C/A	FAM47E-STBD1	UTR3'	-0.24	3.8e-08	ENSG00000189157.13	FAM47E	Thyroid
4:76310141	rs3733248	C/A	FAM47E-STBD1	UTR3'	0.44	3.7e-21	ENSG00000118804.8	STBD1	Esophagus - Mucosa
4:76310141	rs3733248	C/A	FAM47E-STBD1	UTR3'	0.42	4.8e-21	ENSG00000118804.8	STBD1	Cells - Cultured fibroblasts
4:76310141	rs3733248	C/A	FAM47E-STBD1	UTR3'	0.39	5.4e-14	ENSG00000118804.8	STBD1	Thyroid
4:76310141	rs3733248	C/A	FAM47E-STBD1	UTR3'	0.25	4e-09	ENSG00000118804.8	STBD1	Skin - Sun Exposed (Lower leg)
4:76310141	rs3733248	C/A	FAM47E-STBD1	UTR3'	0.42	7.7e-09	ENSG00000118804.8	STBD1	Spleen
4:76310141	rs3733248	C/A	FAM47E-STBD1	UTR3'	0.47	8.2e-09	ENSG00000118804.8	STBD1	Brain - Caudate (basal ganglia)
4:76310141	rs3733248	C/A	FAM47E-STBD1	UTR3'	0.27	9.5e-09	ENSG00000118804.8	STBD1	Nerve - Tibial
4:76328877	rs112525409	T/C	CCDC158	intron	0.68	6.5e-15	ENSG00000189157.13	FAM47E	Muscle - Skeletal
4:76331043	rs7658585	T/C	CCDC158	intron	-0.51	1.6e-09	ENSG00000118804.8	STBD1	Testis
4:76334057	rs113022439	T/C	CCDC158	synonymous	-	-	-	-	-
4:76334093	rs114878412	A/G	CCDC158	synonymous	-	-	-	-	-
4:76353089	rs12504985	C/T	CCDC158	intron	-0.32	2.6e-19	ENSG00000163749.17	CCDC158	Nerve - Tibial
4:76353089	rs12504985	C/T	CCDC158	intron	-0.34	4.8e-18	ENSG00000163749.17	CCDC158	Thyroid
4:76353089	rs12504985	C/T	CCDC158	intron	-0.26	4.9e-14	ENSG00000163749.17	CCDC158	Artery - Tibial
4:76353089	rs12504985	C/T	CCDC158	intron	-0.34	4.7e-13	ENSG00000163749.17	CCDC158	Lung
4:76353089	rs12504985	C/T	CCDC158	intron	-0.37	3.8e-11	ENSG00000163749.17	CCDC158	Pituitary
4:76353089	rs12504985	C/T	CCDC158	intron	-0.27	4.8e-10	ENSG00000163749.17	CCDC158	Esophagus - Muscularis
4:76353089	rs12504985	C/T	CCDC158	intron	-0.23	1.4e-09	ENSG00000163749.17	CCDC158	Adipose - Subcutaneous
4:76353089	rs12504985	C/T	CCDC158	intron	-0.2	4.4e-08	ENSG00000163749.17	CCDC158	Breast - Mammary Tissue
4:76353089	rs12504985	C/T	CCDC158	intron	-0.24	4.5e-16	ENSG00000189157.13	FAM47E	Thyroid
4:76353089	rs12504985	C/T	CCDC158	intron	-0.22	1.9e-11	ENSG00000189157.13	FAM47E	Adipose - Subcutaneous
4:76353089	rs12504985	C/T	CCDC158	intron	-0.21	3.5e-10	ENSG00000189157.13	FAM47E	Lung
4:76353089	rs12504985	C/T	CCDC158	intron	-0.25	1.4e-08	ENSG00000189157.13	FAM47E	Nerve - Tibial
4:76353089	rs12504985	C/T	CCDC158	intron	-0.34	1.6e-08	ENSG00000189157.13	FAM47E	Pancreas
4:76353089	rs12504985	C/T	CCDC158	intron	-0.21	2.2e-08	ENSG00000189157.13	FAM47E	Breast - Mammary Tissue
4:76353089	rs12504985	C/T	CCDC158	intron	0.41	6.6e-38	ENSG00000118804.8	STBD1	Cells - Cultured fibroblasts
4:76353089	rs12504985	C/T	CCDC158	intron	0.29	7.7e-19	ENSG00000118804.8	STBD1	Nerve - Tibial
4:76353089	rs12504985	C/T	CCDC158	intron	0.29	6.6e-16	ENSG00000118804.8	STBD1	Thyroid
4:76353089	rs12504985	C/T	CCDC158	intron	0.27	4.6e-15	ENSG00000118804.8	STBD1	Esophagus - Mucosa
4:76353089	rs12504985	C/T	CCDC158	intron	0.2	1.7e-14	ENSG00000118804.8	STBD1	Artery - Tibial
4:76353089	rs12504985	C/T	CCDC158	intron	0.16	2.2e-13	ENSG00000118804.8	STBD1	Heart - Left Ventricle
4:76353089	rs12504985	C/T	CCDC158	intron	0.18	1.1e-12	ENSG00000118804.8	STBD1	Esophagus - Muscularis
4:76353089	rs12504985	C/T	CCDC158	intron	0.21	1.6e-12	ENSG00000118804.8	STBD1	Skin - Sun Exposed (Lower leg)
4:76353089	rs12504985	C/T	CCDC158	intron	0.31	1.5e-11	ENSG00000118804.8	STBD1	Stomach
4:76353089	rs12504985	C/T	CCDC158	intron	0.17	2.3e-10	ENSG00000118804.8	STBD1	Colon - Transverse
4:76353089	rs12504985	C/T	CCDC158	intron	0.24	3.4e-10	ENSG00000118804.8	STBD1	Colon - Sigmoid
4:76353089	rs12504985	C/T	CCDC158	intron	0.21	8.3e-10	ENSG00000118804.8	STBD1	Esophagus - Gastroesophageal Junction
4:76353089	rs12504985	C/T	CCDC158	intron	0.2	2.9e-09	ENSG00000118804.8	STBD1	Skin - Not Sun Exposed (Suprapubic)
4:76353089	rs12504985	C/T	CCDC158	intron	0.33	2.6e-08	ENSG00000118804.8	STBD1	Brain - Caudate (basal ganglia)
4:76369408	rs72657825	A/G	CCDC158	intron	-0.34	4.2e-24	ENSG00000163749.17	CCDC158	Artery - Tibial
4:76369408	rs72657825	A/G	CCDC158	intron	-0.35	9.5e-23	ENSG00000163749.17	CCDC158	Nerve - Tibial
4:76369408	rs72657825	A/G	CCDC158	intron	-0.38	4e-22	ENSG00000163749.17	CCDC158	Thyroid
4:76369408	rs72657825	A/G	CCDC158	intron	-0.48	2e-18	ENSG00000163749.17	CCDC158	Pituitary
4:76369408	rs72657825	A/G	CCDC158	intron	-0.35	1.8e-16	ENSG00000163749.17	CCDC158	Esophagus - Muscularis
4:76369408	rs72657825	A/G	CCDC158	intron	-0.38	7.3e-15	ENSG00000163749.17	CCDC158	Lung
4:76369408	rs72657825	A/G	CCDC158	intron	-0.32	4e-10	ENSG00000163749.17	CCDC158	Artery - Aorta
4:76369408	rs72657825	A/G	CCDC158	intron	-0.27	4.5e-10	ENSG00000163749.17	CCDC158	Esophagus - Gastroesophageal Junction
4:76369408	rs72657825	A/G	CCDC158	intron	-0.23	1.1e-09	ENSG00000163749.17	CCDC158	Breast - Mammary Tissue
4:76369408	rs72657825	A/G	CCDC158	intron	-0.44	1.2e-09	ENSG00000163749.17	CCDC158	Brain - Cortex
4:76369408	rs72657825	A/G	CCDC158	intron	-0.3	1.5e-08	ENSG00000163749.17	CCDC158	Artery - Coronary
4:76369408	rs72657825	A/G	CCDC158	intron	-0.3	2.1e-23	ENSG00000189157.13	FAM47E	Thyroid
4:76369408	rs72657825	A/G	CCDC158	intron	-0.35	5.2e-16	ENSG00000189157.13	FAM47E	Nerve - Tibial
4:76369408	rs72657825	A/G	CCDC158	intron	-0.25	4.2e-14	ENSG00000189157.13	FAM47E	Skin - Sun Exposed (Lower leg)
4:76369408	rs72657825	A/G	CCDC158	intron	-0.4	2.2e-12	ENSG00000189157.13	FAM47E	Pituitary
4:76369408	rs72657825	A/G	CCDC158	intron	-0.27	3.6e-12	ENSG00000189157.13	FAM47E	Breast - Mammary Tissue
4:76369408	rs72657825	A/G	CCDC158	intron	-0.4	2.1e-11	ENSG00000189157.13	FAM47E	Pancreas
4:76369408	rs72657825	A/G	CCDC158	intron	-0.22	2.7e-11	ENSG00000189157.13	FAM47E	Lung
4:76369408	rs72657825	A/G	CCDC158	intron	-0.24	3.8e-11	ENSG00000189157.13	FAM47E	Skin - Not Sun Exposed (Suprapubic)
4:76369408	rs72657825	A/G	CCDC158	intron	-0.22	1.1e-10	ENSG00000189157.13	FAM47E	Adipose - Subcutaneous
4:76369408	rs72657825	A/G	CCDC158	intron	-0.51	2.8e-10	ENSG00000189157.13	FAM47E	Brain - Cerebellum
4:76369408	rs72657825	A/G	CCDC158	intron	-0.18	3.4e-10	ENSG00000189157.13	FAM47E	Muscle - Skeletal
4:76369408	rs72657825	A/G	CCDC158	intron	-0.23	2.4e-09	ENSG00000189157.13	FAM47E	Stomach
4:76369408	rs72657825	A/G	CCDC158	intron	-0.43	3.4e-09	ENSG00000189157.13	FAM47E	Brain - Putamen (basal ganglia)
4:76369408	rs72657825	A/G	CCDC158	intron	-0.23	1.8e-08	ENSG00000189157.13	FAM47E	Artery - Tibial
4:76369408	rs72657825	A/G	CCDC158	intron	-0.21	3.4e-08	ENSG00000189157.13	FAM47E	Esophagus - Muscularis
4:76369408	rs72657825	A/G	CCDC158	intron	0.43	1.4e-41	ENSG00000118804.8	STBD1	Cells - Cultured fibroblasts
4:76369408	rs72657825	A/G	CCDC158	intron	0.35	2.4e-28	ENSG00000118804.8	STBD1	Nerve - Tibial
4:76369408	rs72657825	A/G	CCDC158	intron	0.33	1.3e-19	ENSG00000118804.8	STBD1	Thyroid
4:76369408	rs72657825	A/G	CCDC158	intron	0.32	1.8e-18	ENSG00000118804.8	STBD1	Esophagus - Mucosa
4:76369408	rs72657825	A/G	CCDC158	intron	0.25	3.5e-16	ENSG00000118804.8	STBD1	Skin - Sun Exposed (Lower leg)
4:76369408	rs72657825	A/G	CCDC158	intron	0.3	8e-14	ENSG00000118804.8	STBD1	Colon - Sigmoid
4:76369408	rs72657825	A/G	CCDC158	intron	0.43	7.1e-13	ENSG00000118804.8	STBD1	Brain - Caudate (basal ganglia)
4:76369408	rs72657825	A/G	CCDC158	intron	0.38	1.4e-12	ENSG00000118804.8	STBD1	Spleen
4:76369408	rs72657825	A/G	CCDC158	intron	0.17	8.1e-12	ENSG00000118804.8	STBD1	Artery - Tibial
4:76369408	rs72657825	A/G	CCDC158	intron	0.34	3.5e-09	ENSG00000118804.8	STBD1	Brain - Putamen (basal ganglia)
4:76369408	rs72657825	A/G	CCDC158	intron	0.26	1.1e-08	ENSG00000118804.8	STBD1	Stomach
4:76369408	rs72657825	A/G	CCDC158	intron	0.15	1.4e-08	ENSG00000118804.8	STBD1	Colon - Transverse
4:76369408	rs72657825	A/G	CCDC158	intron	0.4	1.7e-08	ENSG00000118804.8	STBD1	Ovary
4:76379255	rs116383392	A/G	CCDC158	intron	-	-	-	-	-
4:76382745	rs6844174	T/C	CCDC158	intron	-0.41	2.6e-16	ENSG00000189157.13	FAM47E	Adipose - Subcutaneous
4:76382745	rs6844174	T/C	CCDC158	intron	-0.28	9.4e-10	ENSG00000189157.13	FAM47E	Muscle - Skeletal
4:76382745	rs6844174	T/C	CCDC158	intron	0.43	3.1e-18	ENSG00000118804.8	STBD1	Cells - Cultured fibroblasts
4:76382745	rs6844174	T/C	CCDC158	intron	0.43	5e-17	ENSG00000118804.8	STBD1	Esophagus - Mucosa
4:76382745	rs6844174	T/C	CCDC158	intron	0.36	7.6e-11	ENSG00000118804.8	STBD1	Thyroid
4:76382745	rs6844174	T/C	CCDC158	intron	0.28	2.5e-09	ENSG00000118804.8	STBD1	Skin - Sun Exposed (Lower leg)
4:76382745	rs6844174	T/C	CCDC158	intron	0.28	4.3e-08	ENSG00000118804.8	STBD1	Nerve - Tibial
4:76384193	rs17001890	G/A	CCDC158	synonymous	0.43	5.7e-28	ENSG00000163749.17	CCDC158	Artery - Tibial
4:76384193	rs17001890	G/A	CCDC158	synonymous	0.43	3.3e-26	ENSG00000163749.17	CCDC158	Nerve - Tibial
4:76384193	rs17001890	G/A	CCDC158	synonymous	0.48	4.7e-20	ENSG00000163749.17	CCDC158	Lung
4:76384193	rs17001890	G/A	CCDC158	synonymous	0.37	2.3e-16	ENSG00000163749.17	CCDC158	Thyroid
4:76384193	rs17001890	G/A	CCDC158	synonymous	0.47	1.2e-14	ENSG00000163749.17	CCDC158	Pituitary
4:76384193	rs17001890	G/A	CCDC158	synonymous	0.33	6.7e-14	ENSG00000163749.17	CCDC158	Adipose - Subcutaneous
4:76384193	rs17001890	G/A	CCDC158	synonymous	0.39	6.3e-13	ENSG00000163749.17	CCDC158	Artery - Aorta
4:76384193	rs17001890	G/A	CCDC158	synonymous	0.41	1e-11	ENSG00000163749.17	CCDC158	Colon - Sigmoid
4:76384193	rs17001890	G/A	CCDC158	synonymous	0.34	1.1e-11	ENSG00000163749.17	CCDC158	Esophagus - Muscularis
4:76384193	rs17001890	G/A	CCDC158	synonymous	0.31	1.4e-10	ENSG00000163749.17	CCDC158	Colon - Transverse
4:76384193	rs17001890	G/A	CCDC158	synonymous	0.23	8.4e-09	ENSG00000163749.17	CCDC158	Adipose - Visceral (Omentum)
4:76384193	rs17001890	G/A	CCDC158	synonymous	0.45	2e-08	ENSG00000163749.17	CCDC158	Brain - Frontal Cortex (BA9)
4:76384193	rs17001890	G/A	CCDC158	synonymous	0.67	8.1e-16	ENSG00000118804.8	STBD1	Testis
4:76384193	rs17001890	G/A	CCDC158	synonymous	-0.21	2.4e-12	ENSG00000118804.8	STBD1	Esophagus - Muscularis
4:76384193	rs17001890	G/A	CCDC158	synonymous	-0.15	3.7e-10	ENSG00000118804.8	STBD1	Heart - Left Ventricle
4:76384413	rs80162610	T/C	CCDC158	splice region	-	-	-	-	-
4:76395971	rs6857452	C/T	CCDC158	intron	-0.35	7e-26	ENSG00000163749.17	CCDC158	Artery - Tibial
4:76395971	rs6857452	C/T	CCDC158	intron	-0.36	6.1e-24	ENSG00000163749.17	CCDC158	Nerve - Tibial
4:76395971	rs6857452	C/T	CCDC158	intron	-0.39	2.6e-23	ENSG00000163749.17	CCDC158	Thyroid
4:76395971	rs6857452	C/T	CCDC158	intron	-0.47	2.7e-18	ENSG00000163749.17	CCDC158	Pituitary
4:76395971	rs6857452	C/T	CCDC158	intron	-0.35	1.5e-17	ENSG00000163749.17	CCDC158	Esophagus - Muscularis
4:76395971	rs6857452	C/T	CCDC158	intron	-0.37	3.8e-15	ENSG00000163749.17	CCDC158	Lung
4:76395971	rs6857452	C/T	CCDC158	intron	-0.28	3.2e-11	ENSG00000163749.17	CCDC158	Esophagus - Gastroesophageal Junction
4:76395971	rs6857452	C/T	CCDC158	intron	-0.33	2.9e-10	ENSG00000163749.17	CCDC158	Artery - Aorta
4:76395971	rs6857452	C/T	CCDC158	intron	-0.23	1.7e-09	ENSG00000163749.17	CCDC158	Breast - Mammary Tissue
4:76395971	rs6857452	C/T	CCDC158	intron	-0.43	3.1e-09	ENSG00000163749.17	CCDC158	Brain - Cortex
4:76395971	rs6857452	C/T	CCDC158	intron	-0.31	5.7e-09	ENSG00000163749.17	CCDC158	Artery - Coronary
4:76395971	rs6857452	C/T	CCDC158	intron	-0.3	3.4e-23	ENSG00000189157.13	FAM47E	Thyroid
4:76395971	rs6857452	C/T	CCDC158	intron	-0.34	1.3e-15	ENSG00000189157.13	FAM47E	Nerve - Tibial
4:76395971	rs6857452	C/T	CCDC158	intron	-0.26	6.2e-15	ENSG00000189157.13	FAM47E	Skin - Sun Exposed (Lower leg)
4:76395971	rs6857452	C/T	CCDC158	intron	-0.4	1.2e-12	ENSG00000189157.13	FAM47E	Pituitary
4:76395971	rs6857452	C/T	CCDC158	intron	-0.26	6.6e-12	ENSG00000189157.13	FAM47E	Breast - Mammary Tissue
4:76395971	rs6857452	C/T	CCDC158	intron	-0.24	1.7e-11	ENSG00000189157.13	FAM47E	Skin - Not Sun Exposed (Suprapubic)
4:76395971	rs6857452	C/T	CCDC158	intron	-0.4	1.8e-11	ENSG00000189157.13	FAM47E	Pancreas
4:76395971	rs6857452	C/T	CCDC158	intron	-0.52	2.6e-11	ENSG00000189157.13	FAM47E	Brain - Cerebellum
4:76395971	rs6857452	C/T	CCDC158	intron	-0.22	5.3e-11	ENSG00000189157.13	FAM47E	Lung
4:76395971	rs6857452	C/T	CCDC158	intron	-0.19	1.5e-10	ENSG00000189157.13	FAM47E	Muscle - Skeletal
4:76395971	rs6857452	C/T	CCDC158	intron	-0.21	3e-10	ENSG00000189157.13	FAM47E	Adipose - Subcutaneous
4:76395971	rs6857452	C/T	CCDC158	intron	-0.23	2.8e-09	ENSG00000189157.13	FAM47E	Stomach
4:76395971	rs6857452	C/T	CCDC158	intron	-0.42	6.4e-09	ENSG00000189157.13	FAM47E	Brain - Putamen (basal ganglia)
4:76395971	rs6857452	C/T	CCDC158	intron	-0.23	7.8e-09	ENSG00000189157.13	FAM47E	Artery - Tibial
4:76395971	rs6857452	C/T	CCDC158	intron	-0.22	1.2e-08	ENSG00000189157.13	FAM47E	Esophagus - Muscularis
4:76395971	rs6857452	C/T	CCDC158	intron	0.43	3.8e-41	ENSG00000118804.8	STBD1	Cells - Cultured fibroblasts
4:76395971	rs6857452	C/T	CCDC158	intron	0.35	6e-28	ENSG00000118804.8	STBD1	Nerve - Tibial
4:76395971	rs6857452	C/T	CCDC158	intron	0.33	4e-19	ENSG00000118804.8	STBD1	Thyroid
4:76395971	rs6857452	C/T	CCDC158	intron	0.3	2.8e-17	ENSG00000118804.8	STBD1	Esophagus - Mucosa
4:76395971	rs6857452	C/T	CCDC158	intron	0.24	6.3e-16	ENSG00000118804.8	STBD1	Skin - Sun Exposed (Lower leg)
4:76395971	rs6857452	C/T	CCDC158	intron	0.28	6.7e-13	ENSG00000118804.8	STBD1	Colon - Sigmoid
4:76395971	rs6857452	C/T	CCDC158	intron	0.41	5.5e-12	ENSG00000118804.8	STBD1	Brain - Caudate (basal ganglia)
4:76395971	rs6857452	C/T	CCDC158	intron	0.36	1.7e-11	ENSG00000118804.8	STBD1	Spleen
4:76395971	rs6857452	C/T	CCDC158	intron	0.17	4.5e-11	ENSG00000118804.8	STBD1	Artery - Tibial
4:76395971	rs6857452	C/T	CCDC158	intron	0.35	1.8e-09	ENSG00000118804.8	STBD1	Brain - Putamen (basal ganglia)
4:76395971	rs6857452	C/T	CCDC158	intron	0.41	5.6e-09	ENSG00000118804.8	STBD1	Ovary
4:76395971	rs6857452	C/T	CCDC158	intron	0.15	1.4e-08	ENSG00000118804.8	STBD1	Colon - Transverse
4:76436594	rs10006043	T/C	SHROOM3	intron	-0.35	4.9e-28	ENSG00000163749.17	CCDC158	Artery - Tibial
4:76436594	rs10006043	T/C	SHROOM3	intron	-0.37	4.4e-20	ENSG00000163749.17	CCDC158	Esophagus - Muscularis
4:76436594	rs10006043	T/C	SHROOM3	intron	-0.41	6.2e-20	ENSG00000163749.17	CCDC158	Lung
4:76436594	rs10006043	T/C	SHROOM3	intron	-0.31	1.9e-19	ENSG00000163749.17	CCDC158	Nerve - Tibial
4:76436594	rs10006043	T/C	SHROOM3	intron	-0.42	5.6e-16	ENSG00000163749.17	CCDC158	Pituitary
4:76436594	rs10006043	T/C	SHROOM3	intron	-0.31	9.3e-15	ENSG00000163749.17	CCDC158	Thyroid
4:76436594	rs10006043	T/C	SHROOM3	intron	-0.33	2e-14	ENSG00000163749.17	CCDC158	Esophagus - Gastroesophageal Junction
4:76436594	rs10006043	T/C	SHROOM3	intron	-0.36	2.2e-14	ENSG00000163749.17	CCDC158	Artery - Aorta
4:76436594	rs10006043	T/C	SHROOM3	intron	-0.28	2.7e-12	ENSG00000163749.17	CCDC158	Colon - Transverse
4:76436594	rs10006043	T/C	SHROOM3	intron	-0.37	4.9e-12	ENSG00000163749.17	CCDC158	Heart - Atrial Appendage
4:76436594	rs10006043	T/C	SHROOM3	intron	-0.35	1.8e-11	ENSG00000163749.17	CCDC158	Colon - Sigmoid
4:76436594	rs10006043	T/C	SHROOM3	intron	-0.25	4.7e-11	ENSG00000163749.17	CCDC158	Adipose - Subcutaneous
4:76436594	rs10006043	T/C	SHROOM3	intron	-0.37	6.9e-09	ENSG00000163749.17	CCDC158	Pancreas
4:76436594	rs10006043	T/C	SHROOM3	intron	-0.18	2.5e-09	ENSG00000189157.13	FAM47E	Thyroid
4:76436594	rs10006043	T/C	SHROOM3	intron	0.18	1.7e-08	ENSG00000118804.8	STBD1	Nerve - Tibial

## Sheet: Tab 4
Supplementary Table S4. Query of 27 haplotype-tagging variants in the kidney eQTL meta-analysis. Reported are the significant association of variants with the transcription levels of all genes in the locus (FAM47E, FAM47E-STBD1, STBD1, CCDC158, SHROOM3) in the kidney tissue database (N=686) derived from the human kidney eQTL atlas study (Liu H, et al. Nature Genetics, 2022).
Abbreviations and symbols: Chr, chromosome; EA, Effect Allele; OA, Other Allele; Beta, association coefficient, SE, standard error.
Chr:Position	RSID	Gene	EA/OA	Associated Gene	Tissue	Beta	SE	Pvalue
4:76268831	rs1876538	FAM47E	C/T	FAM47E	Kidney	-0.3741	0.0358	1.466e-25
4:76271535	rs3733253	FAM47E	T/G	FAM47E	Kidney	-0.3753	0.0356	5.318e-26
4:76271685	rs3733251	FAM47E	C/A	FAM47E	Kidney	0.1982	0.0496	6.518e-05
4:76271715	rs3733250	FAM47E	A/G	FAM47E	Kidney	-0.376	0.0356	4.189e-26
4:76278261	rs964051	FAM47E	A/C	FAM47E	Kidney	-0.4037	0.0352	2.126e-30
4:76353089	rs12504985	CCDC158	C/T	STBD1	Kidney	0.206	0.0392	1.489e-07
4:76353089	rs12504985	CCDC158	C/T	SHROOM3	Kidney	0.1046	0.0234	7.772e-06
4:76369408	rs72657825	CCDC158	A/G	CCDC158	Kidney	-0.2081	0.0378	3.551e-08
4:76369408	rs72657825	CCDC158	A/G	STBD1	Kidney	0.2238	0.0422	1.168e-07
4:76369408	rs72657825	CCDC158	A/G	SHROOM3	Kidney	0.1142	0.0243	2.554e-06
4:76384193	rs17001890	CCDC158	G/A	SHROOM3	Kidney	-0.1036	0.0256	5.126e-05
4:76395971	rs6857452	CCDC158	C/T	CCDC158	Kidney	-0.2133	0.0365	5.053e-09
4:76395971	rs6857452	CCDC158	C/T	STBD1	Kidney	0.2103	0.0411	3.187e-07
4:76395971	rs6857452	CCDC158	C/T	SHROOM3	Kidney	0.1108	0.0236	2.714e-06
4:76436594	rs10006043	SHROOM3	T/C	CCDC158	Kidney	-0.1767	0.0341	2.234e-07
4:76436594	rs10006043	SHROOM3	T/C	SHROOM3	Kidney	0.0933	0.0223	2.82e-05

## Sheet: Tab 5
Supplementary Table S5. Association between haplotypes and clinical traits. The 'known' column indicates if the trait was previously reported in a GWAS at a significance level of 5e-8, in association with one of the variants considered for haplotype reconstruction.
Abbreviations and symbols: Beta, association coefficient; SE, standard error.
Trait	Haplotype	Beta	SE	Statistic	Pvalue	Known
ALP	H1	0.021349	0.026754	0.797951	0.424914	Yes
ALP	H2	0.040746	0.037211	1.09498	0.273545	Yes
ALP	H3	0.040502	0.044943	0.901185	0.367507	Yes
ALP	H5	-0.1013	0.049024	-2.06627	0.038823	Yes
ALP	H4	0.035463	0.040184	0.88253	0.377507	Yes
ALP	H6	0.010573	0.022838	0.462968	0.643395	Yes
ALP	H7	-0.02061	0.042533	-0.48467	0.627917	Yes
ALP	H8	0.067115	0.042605	1.57529	0.115215	Yes
ALP	H9	-0.01129	0.034403	-0.3281	0.742844	Yes
ALP	H10	-0.0068	0.039238	-0.17331	0.862412	Yes
ALP	Rare	-0.00169	0.018271	-0.09252	0.926285	Yes
ALT GPT	H1	-0.00643	0.024508	-0.26238	0.793033	Yes
ALT GPT	H2	0.012725	0.034047	0.373746	0.708599	Yes
ALT GPT	H3	0.006236	0.040906	0.152442	0.87884	Yes
ALT GPT	H5	-0.0091	0.045322	-0.20068	0.84095	Yes
ALT GPT	H4	-0.01633	0.036937	-0.44212	0.658407	Yes
ALT GPT	H6	0.039091	0.020955	1.8655	0.062135	Yes
ALT GPT	H7	-0.04293	0.038953	-1.10217	0.270409	Yes
ALT GPT	H8	-0.0014	0.039144	-0.03586	0.971391	Yes
ALT GPT	H9	0.020676	0.031581	0.654693	0.512677	Yes
ALT GPT	H10	-0.02693	0.035989	-0.74835	0.454262	Yes
ALT GPT	Rare	-0.01462	0.016726	-0.87427	0.381988	Yes
APTT ratio	H1	-0.05084	0.027413	-1.85445	0.063698	No
APTT ratio	H2	-0.03747	0.03818	-0.98136	0.326434	No
APTT ratio	H3	-0.00505	0.045725	-0.11054	0.911985	No
APTT ratio	H5	0.049924	0.050135	0.995793	0.319369	No
APTT ratio	H4	-0.01434	0.041265	-0.34762	0.728129	No
APTT ratio	H6	0.00225	0.023414	0.096114	0.923432	No
APTT ratio	H7	0.025409	0.043604	0.582717	0.560094	No
APTT ratio	H8	0.004931	0.043773	0.11266	0.910302	No
APTT ratio	H9	0.006786	0.035196	0.192817	0.847106	No
APTT ratio	H10	-0.02371	0.040166	-0.59038	0.554944	No
APTT ratio	Rare	-0.01986	0.018712	-1.06115	0.288642	No
AST GOT	H1	-0.01435	0.025375	-0.56561	0.571668	Yes
AST GOT	H2	0.016673	0.035169	0.474081	0.63545	Yes
AST GOT	H3	0.05931	0.04235	1.40048	0.161393	Yes
AST GOT	H5	-0.02739	0.046761	-0.58581	0.558013	Yes
AST GOT	H4	-0.01811	0.038116	-0.47513	0.634705	Yes
AST GOT	H6	0.005261	0.021673	0.242765	0.808191	Yes
AST GOT	H7	-0.02079	0.040259	-0.51646	0.605539	Yes
AST GOT	H8	0.070269	0.040436	1.7378	0.08227	Yes
AST GOT	H9	0.005733	0.032649	0.17559	0.860619	Yes
AST GOT	H10	-0.01875	0.037269	-0.50313	0.61488	Yes
AST GOT	Rare	-0.02714	0.017313	-1.56739	0.117047	Yes
AT	H1	-0.00535	0.027321	-0.19569	0.844855	No
AT	H2	-0.0181	0.037967	-0.47675	0.633545	No
AT	H3	-0.03105	0.045962	-0.67565	0.499272	No
AT	H5	-0.10549	0.050199	-2.10145	0.035621	No
AT	H4	-0.04098	0.041024	-0.99885	0.317887	No
AT	H6	-0.029	0.023348	-1.24198	0.214266	No
AT	H7	-0.0377	0.04347	-0.86718	0.385858	No
AT	H8	-0.04424	0.043894	-1.00782	0.313561	No
AT	H9	-0.02877	0.035234	-0.81658	0.414182	No
AT	H10	0.02316	0.039994	0.579096	0.562535	No
AT	Rare	0.004371	0.018635	0.234581	0.814538	No
AntiTPO	H1	0.043556	0.027335	1.59342	0.111091	No
AntiTPO	H2	0.059314	0.037856	1.56682	0.117181	No
AntiTPO	H3	0.12614	0.045596	2.76645	0.005675	No
AntiTPO	H5	-0.09136	0.050275	-1.81715	0.069217	No
AntiTPO	H4	0.040464	0.04099	0.987174	0.323576	No
AntiTPO	H6	-0.00032	0.023316	-0.01384	0.988954	No
AntiTPO	H7	0.026847	0.043273	0.620415	0.534996	No
AntiTPO	H8	-0.07373	0.043539	-1.69337	0.090409	No
AntiTPO	H9	0.105749	0.035114	3.01156	0.002604	No
AntiTPO	H10	0.025728	0.039976	0.643577	0.519862	No
AntiTPO	Rare	0.028636	0.018592	1.54026	0.123521	No
BMI	H1	0.001152	0.025719	0.044807	0.964262	Yes
BMI	H2	-0.00925	0.035726	-0.25887	0.795737	Yes
BMI	H3	-0.06442	0.043078	-1.49552	0.134804	Yes
BMI	H5	-0.0176	0.047109	-0.3735	0.70878	Yes
BMI	H4	0.117891	0.038692	3.0469	0.002317	Yes
BMI	H6	0.004054	0.02193	0.184863	0.85334	Yes
BMI	H7	-0.03523	0.040805	-0.86345	0.387907	Yes
BMI	H8	-0.06579	0.040919	-1.60786	0.10789	Yes
BMI	H9	-0.03382	0.033053	-1.0233	0.306186	Yes
BMI	H10	0.054888	0.037697	1.45604	0.145406	Yes
BMI	Rare	-0.0042	0.017522	-0.23945	0.810764	Yes
Basophils	H1	-0.06661	0.027317	-2.43836	0.014767	No
Basophils	H2	-0.00207	0.037879	-0.05472	0.956362	No
Basophils	H3	-0.06908	0.045762	-1.50959	0.131173	No
Basophils	H5	-0.00495	0.050126	-0.0988	0.921295	No
Basophils	H4	-0.14544	0.041144	-3.53498	0.000409	No
Basophils	H6	-0.00652	0.023353	-0.27929	0.780026	No
Basophils	H7	0.011912	0.04349	0.273909	0.784159	No
Basophils	H8	0.000438	0.043462	0.010088	0.991951	No
Basophils	H9	-0.0366	0.035279	-1.03746	0.29954	No
Basophils	H10	-0.00857	0.039989	-0.2144	0.830242	No
Basophils	Rare	-0.02395	0.018649	-1.28444	0.19901	No
Body Fat	H1	0.002149	0.020747	0.103605	0.917484	No
Body Fat	H2	-0.02441	0.02872	-0.84993	0.395378	No
Body Fat	H3	-0.08533	0.034634	-2.46383	0.013759	No
Body Fat	H5	0.022904	0.037901	0.604319	0.545642	No
Body Fat	H4	0.091199	0.031175	2.92537	0.003446	No
Body Fat	H6	-0.00341	0.017665	-0.19278	0.847137	No
Body Fat	H7	-0.03013	0.032942	-0.91469	0.36037	No
Body Fat	H8	-0.03452	0.032989	-1.04642	0.295385	No
Body Fat	H9	-0.02479	0.026734	-0.92729	0.353791	No
Body Fat	H10	0.029672	0.030394	0.976273	0.328948	No
Body Fat	Rare	-0.00607	0.014105	-0.43056	0.666794	No
CRP	H1	0.028944	0.026764	1.08145	0.279516	No
CRP	H2	-0.01161	0.037168	-0.31246	0.754693	No
CRP	H3	-0.00651	0.044813	-0.14528	0.884492	No
CRP	H5	-0.04636	0.049431	-0.93788	0.348322	No
CRP	H4	0.080679	0.040304	2.00177	0.04533	No
CRP	H6	0.002041	0.022851	0.089325	0.928825	No
CRP	H7	-0.03364	0.042679	-0.78829	0.430544	No
CRP	H8	0.069408	0.042783	1.62232	0.10476	No
CRP	H9	0.025246	0.034476	0.732269	0.464018	No
CRP	H10	0.008404	0.039221	0.214263	0.830345	No
CRP	Rare	-0.01165	0.018264	-0.63803	0.523468	No
Calcium	H1	-0.05451	0.027133	-2.00899	0.044559	No
Calcium	H2	0.005108	0.037748	0.135312	0.892367	No
Calcium	H3	-0.05894	0.045553	-1.29388	0.195729	No
Calcium	H5	-0.0506	0.049854	-1.01495	0.310149	No
Calcium	H4	-0.02153	0.040793	-0.5278	0.59765	No
Calcium	H6	0.044372	0.023218	1.91111	0.056013	No
Calcium	H7	0.022732	0.043239	0.52573	0.599085	No
Calcium	H8	-0.06154	0.043259	-1.42248	0.15491	No
Calcium	H9	-0.0041	0.034979	-0.11717	0.906729	No
Calcium	H10	0.026917	0.039746	0.677226	0.498275	No
Calcium	Rare	-0.0276	0.01853	-1.48957	0.136362	No
Chlorine	H1	0.039818	0.027182	1.46487	0.142981	No
Chlorine	H2	3.58185e-05	0.037843	0.000946	0.999245	No
Chlorine	H3	0.013317	0.045563	0.292281	0.770076	No
Chlorine	H5	-0.07922	0.050296	-1.57502	0.115276	No
Chlorine	H4	-0.06569	0.040895	-1.60638	0.108214	No
Chlorine	H6	0.012115	0.023263	0.520805	0.602511	No
Chlorine	H7	0.065712	0.043262	1.51894	0.128801	No
Chlorine	H8	0.004192	0.043307	0.096802	0.922885	No
Chlorine	H9	0.027381	0.035165	0.778643	0.436205	No
Chlorine	H10	-0.08795	0.039857	-2.20674	0.02735	No
Chlorine	Rare	-0.00781	0.018579	-0.42039	0.674206	No
Cortisol	H1	0.047719	0.026708	1.78671	0.074008	No
Cortisol	H2	0.040522	0.037124	1.09153	0.275061	No
Cortisol	H3	-0.01472	0.044721	-0.32908	0.742097	No
Cortisol	H5	-0.06625	0.049077	-1.34982	0.177096	No
Cortisol	H4	-0.01272	0.040157	-0.31686	0.751352	No
Cortisol	H6	-0.01181	0.022818	-0.51767	0.6047	No
Cortisol	H7	0.035409	0.042442	0.83429	0.404133	No
Cortisol	H8	0.08107	0.042648	1.90092	0.057335	No
Cortisol	H9	0.012248	0.034395	0.356103	0.721769	No
Cortisol	H10	0.11822	0.039094	3.02399	0.0025	No
Cortisol	Rare	0.012915	0.018199	0.709638	0.477942	No
DB	H1	-0.031	0.026777	-1.15781	0.246962	No
DB	H2	-0.03734	0.037114	-1.00598	0.314443	No
DB	H3	-0.0517	0.044813	-1.15363	0.248673	No
DB	H5	0.074295	0.049453	1.50234	0.133034	No
DB	H4	0.002791	0.040312	0.069224	0.944813	No
DB	H6	-0.03108	0.022879	-1.3584	0.174361	No
DB	H7	0.026828	0.04258	0.630076	0.528656	No
DB	H8	0.025684	0.042863	0.599215	0.54904	No
DB	H9	-0.07134	0.034483	-2.06897	0.038569	No
DB	H10	-0.03532	0.039282	-0.89908	0.368629	No
DB	Rare	-0.00486	0.018289	-0.26552	0.790614	No
DBP	H1	0.02885	0.024254	1.18953	0.234253	No
DBP	H2	0.019359	0.033603	0.576098	0.564559	No
DBP	H3	-0.00485	0.040504	-0.11964	0.90477	No
DBP	H5	0.027707	0.044478	0.622945	0.533332	No
DBP	H4	0.095736	0.036391	2.63076	0.00853	No
DBP	H6	-0.00755	0.020701	-0.36453	0.715468	No
DBP	H7	-0.03758	0.038481	-0.9766	0.328788	No
DBP	H8	0.065645	0.038478	1.70604	0.088025	No
DBP	H9	0.003706	0.031203	0.118759	0.905468	No
DBP	H10	0.045179	0.035416	1.27569	0.20209	No
DBP	Rare	0.007043	0.016515	0.426491	0.669757	No
eGFRcrea	H1	0.015216	0.019442	0.782656	0.433844	Yes
eGFRcrea	H2	0.034772	0.027074	1.28434	0.199045	Yes
eGFRcrea	H3	0.052704	0.032631	1.61517	0.106299	Yes
eGFRcrea	H5	-0.01705	0.035588	-0.4792	0.631803	Yes
eGFRcrea	H4	0.089215	0.029186	3.05676	0.002242	Yes
eGFRcrea	H6	0.047774	0.016626	2.8734	0.004067	Yes
eGFRcrea	H7	0.048487	0.031021	1.56304	0.118068	Yes
eGFRcrea	H8	0.112923	0.031026	3.63966	0.000274	Yes
eGFRcrea	H9	0.055605	0.025137	2.21203	0.026982	Yes
eGFRcrea	H10	0.03283	0.028478	1.15281	0.249008	Yes
eGFRcrea	Rare	0.017596	0.013305	1.32244	0.186044	Yes
Eosinophils	H1	-0.03517	0.027406	-1.28339	0.199378	No
Eosinophils	H2	0.022651	0.038034	0.595558	0.551481	No
Eosinophils	H3	-0.03623	0.045898	-0.78928	0.429963	No
Eosinophils	H5	0.00874	0.050466	0.173191	0.862504	No
Eosinophils	H4	-0.046	0.041226	-1.11572	0.264564	No
Eosinophils	H6	0.055786	0.023386	2.38543	0.017074	No
Eosinophils	H7	-0.00436	0.04358	-0.10015	0.920228	No
Eosinophils	H8	0.015087	0.043765	0.344734	0.7303	No
Eosinophils	H9	-0.01192	0.035297	-0.3377	0.735596	No
Eosinophils	H10	-0.00285	0.040093	-0.071	0.9434	No
Eosinophils	Rare	-0.00019	0.018691	-0.00997	0.992042	No
FE Alb	H1	-0.02026	0.026118	-0.77581	0.437873	No
FE Alb	H2	0.041629	0.036141	1.15185	0.249405	No
FE Alb	H3	0.045371	0.043554	1.04174	0.297553	No
FE Alb	H5	0.056774	0.047934	1.18442	0.236269	No
FE Alb	H4	0.066419	0.039148	1.69662	0.089792	No
FE Alb	H6	0.021239	0.022248	0.954632	0.339782	No
FE Alb	H7	0.024213	0.041467	0.583907	0.559293	No
FE Alb	H8	0.109185	0.041664	2.62059	0.008788	No
FE Alb	H9	0.001079	0.033511	0.032199	0.974314	No
FE Alb	H10	0.002685	0.038197	0.070297	0.943958	No
FE Alb	Rare	0.022026	0.017733	1.24209	0.214224	No
FE Glu	H1	-0.00152	0.026424	-0.05762	0.954054	No
FE Glu	H2	0.018259	0.036598	0.498898	0.617859	No
FE Glu	H3	0.066638	0.043938	1.51663	0.129384	No
FE Glu	H5	-0.0416	0.048575	-0.85643	0.391774	No
FE Glu	H4	-0.02383	0.039734	-0.5997	0.548716	No
FE Glu	H6	-0.01894	0.022498	-0.84166	0.399992	No
FE Glu	H7	0.028811	0.041882	0.68792	0.491516	No
FE Glu	H8	-0.02795	0.042125	-0.66344	0.507063	No
FE Glu	H9	0.057873	0.033866	1.7089	0.087493	No
FE Glu	H10	0.068578	0.038625	1.77547	0.075843	No
FE Glu	Rare	-0.00146	0.017977	-0.08113	0.935343	No
FE HGB	H1	-0.003	0.027143	-0.11052	0.912001	No
FE HGB	H2	-0.00613	0.037749	-0.16229	0.871081	No
FE HGB	H3	-0.07795	0.045569	-1.71064	0.087172	No
FE HGB	H5	0.051383	0.049979	1.02809	0.303927	No
FE HGB	H4	-0.02434	0.040858	-0.5957	0.551384	No
FE HGB	H6	-0.03472	0.023199	-1.49649	0.13455	No
FE HGB	H7	-0.01437	0.043101	-0.33344	0.73881	No
FE HGB	H8	-0.00066	0.043183	-0.01519	0.987883	No
FE HGB	H9	0.030452	0.034975	0.870671	0.38395	No
FE HGB	H10	-0.05182	0.039813	-1.30157	0.193087	No
FE HGB	Rare	-0.00097	0.018527	-0.05252	0.958117	No
Ferritin	H1	-0.03532	0.021543	-1.63935	0.101164	No
Ferritin	H2	-8.49e-05	0.029865	-0.00284	0.997731	No
Ferritin	H3	-0.02028	0.035931	-0.56448	0.572438	No
Ferritin	H5	-0.03244	0.039615	-0.81892	0.412849	No
Ferritin	H4	-0.0199	0.032332	-0.61542	0.538291	No
Ferritin	H6	0.005496	0.018373	0.299159	0.764823	No
Ferritin	H7	-0.04279	0.034198	-1.25125	0.210866	No
Ferritin	H8	-0.06444	0.034353	-1.87592	0.060689	No
Ferritin	H9	-0.01642	0.02771	-0.59266	0.553421	No
Ferritin	H10	-0.0237	0.031545	-0.75123	0.45253	No
Ferritin	Rare	-0.01925	0.014672	-1.31181	0.189607	No
Fibrinogen	H1	0.019845	0.025498	0.778311	0.4364	No
Fibrinogen	H2	-0.03395	0.035464	-0.95717	0.338501	No
Fibrinogen	H3	-0.09501	0.042743	-2.22274	0.026251	No
Fibrinogen	H5	-0.06905	0.047178	-1.46352	0.143348	No
Fibrinogen	H4	0.056689	0.038363	1.47771	0.139509	No
Fibrinogen	H6	-0.02911	0.021788	-1.33608	0.181548	No
Fibrinogen	H7	-0.02592	0.040571	-0.63886	0.522926	No
Fibrinogen	H8	-0.04347	0.040684	-1.0684	0.285359	No
Fibrinogen	H9	-0.00545	0.032974	-0.16541	0.868624	No
Fibrinogen	H10	0.086466	0.03745	2.30881	0.02097	No
Fibrinogen	Rare	-0.02941	0.017384	-1.69208	0.090655	No
GGT	H1	-0.01871	0.023691	-0.78958	0.429788	No
GGT	H2	0.078991	0.032914	2.39993	0.016412	No
GGT	H3	0.008201	0.039555	0.207332	0.835754	No
GGT	H5	-0.02304	0.043349	-0.5314	0.595151	No
GGT	H4	-0.00873	0.035584	-0.24546	0.806103	No
GGT	H6	-0.01095	0.020218	-0.54163	0.588082	No
GGT	H7	-0.04256	0.037665	-1.13003	0.258485	No
GGT	H8	0.019513	0.0378	0.516202	0.605723	No
GGT	H9	0.003357	0.030604	0.109694	0.912654	No
GGT	H10	-0.02233	0.034664	-0.64415	0.519491	No
GGT	Rare	-0.02266	0.016151	-1.40281	0.160697	No
HCT	H1	-0.03514	0.021788	-1.61289	0.106794	Yes
HCT	H2	0.02888	0.030226	0.95546	0.339363	Yes
HCT	H3	-0.03842	0.036413	-1.05515	0.291375	Yes
HCT	H5	0.030887	0.040014	0.771918	0.440177	Yes
HCT	H4	-0.02712	0.032796	-0.82685	0.408339	Yes
HCT	H6	0.006972	0.018589	0.375067	0.707617	Yes
HCT	H7	0.017888	0.034654	0.516179	0.605739	Yes
HCT	H8	-0.03907	0.034811	-1.12233	0.261741	Yes
HCT	H9	-0.06268	0.028095	-2.23094	0.025703	Yes
HCT	H10	-0.01492	0.03195	-0.46706	0.640465	Yes
HCT	Rare	-0.03917	0.014848	-2.63831	0.008342	Yes
HDL	H1	0.01787	0.025079	0.712566	0.476128	No
HDL	H2	0.010192	0.034708	0.293645	0.769034	No
HDL	H3	0.029954	0.041944	0.714153	0.475146	No
HDL	H5	-0.08367	0.046281	-1.80775	0.070669	No
HDL	H4	-0.01681	0.037677	-0.44618	0.655478	No
HDL	H6	0.044634	0.021411	2.08466	0.03712	No
HDL	H7	0.064572	0.039784	1.62306	0.104601	No
HDL	H8	0.059414	0.039697	1.49669	0.134499	No
HDL	H9	0.036005	0.032305	1.11451	0.265082	No
HDL	H10	0.049771	0.036875	1.34975	0.177121	No
HDL	Rare	0.011721	0.017115	0.684876	0.493435	No
HGB	H1	-0.04365	0.020938	-2.0849	0.037098	Yes
HGB	H2	0.002645	0.029059	0.09101	0.927486	Yes
HGB	H3	-0.02098	0.035018	-0.5992	0.54905	Yes
HGB	H5	0.019158	0.038354	0.499504	0.617433	Yes
HGB	H4	-0.00965	0.031507	-0.30619	0.759467	Yes
HGB	H6	-0.00798	0.017874	-0.44672	0.655086	Yes
HGB	H7	-0.00012	0.033268	-0.00362	0.997114	Yes
HGB	H8	-0.04632	0.033501	-1.38261	0.166808	Yes
HGB	H9	-0.07089	0.027028	-2.62292	0.008728	Yes
HGB	H10	-0.03191	0.030694	-1.03977	0.298467	Yes
HGB	Rare	-0.03177	0.014275	-2.22536	0.026074	Yes
HbA1c	H1	-0.00447	0.023429	-0.19069	0.848773	No
HbA1c	H2	0.036935	0.032504	1.13633	0.255842	No
HbA1c	H3	-0.03433	0.039253	-0.87462	0.381796	No
HbA1c	H5	0.102898	0.042813	2.40345	0.016255	No
HbA1c	H4	0.028815	0.035311	0.816054	0.414485	No
HbA1c	H6	0.011128	0.020021	0.555806	0.578353	No
HbA1c	H7	0.025562	0.037245	0.686338	0.492512	No
HbA1c	H8	0.032853	0.037299	0.880804	0.37844	No
HbA1c	H9	0.031748	0.030213	1.05083	0.293354	No
HbA1c	H10	0.036492	0.034314	1.06348	0.287586	No
HbA1c	Rare	-0.01498	0.015962	-0.93819	0.348165	No
Height	H1	-0.01792	0.018397	-0.97416	0.329994	Yes
Height	H2	-0.03351	0.025635	-1.30731	0.191131	Yes
Height	H3	-0.0235	0.030966	-0.75878	0.447996	Yes
Height	H5	0.029249	0.034075	0.858358	0.390711	Yes
Height	H4	0.018148	0.027662	0.656067	0.511793	Yes
Height	H6	0.000136	0.015715	0.008623	0.99312	Yes
Height	H7	-0.01152	0.029181	-0.39482	0.692979	Yes
Height	H8	-0.00202	0.029627	-0.0682	0.945624	Yes
Height	H9	-0.00279	0.023778	-0.11713	0.906762	Yes
Height	H10	-0.02544	0.027029	-0.94125	0.346596	Yes
Height	Rare	-0.02913	0.012565	-2.31824	0.020452	Yes
INR PT	H1	-0.00202	0.027381	-0.07382	0.941154	No
INR PT	H2	0.019943	0.038028	0.524434	0.599986	No
INR PT	H3	0.090458	0.045984	1.96718	0.049184	No
INR PT	H5	0.044825	0.050477	0.888029	0.374542	No
INR PT	H4	-0.0204	0.041241	-0.49476	0.620778	No
INR PT	H6	0.062389	0.023393	2.667	0.007663	No
INR PT	H7	0.072176	0.043513	1.65872	0.097196	No
INR PT	H8	0.105518	0.043855	2.40604	0.016141	No
INR PT	H9	0.03961	0.035346	1.12064	0.262461	No
INR PT	H10	-0.01609	0.040118	-0.40096	0.688453	No
INR PT	Rare	0.030945	0.018721	1.6529	0.098375	No
Iron	H1	-0.04972	0.026973	-1.84329	0.06531	No
Iron	H2	-0.03625	0.037411	-0.9689	0.332611	No
Iron	H3	0.057976	0.045145	1.28421	0.199093	No
Iron	H5	0.051625	0.049371	1.04566	0.295739	No
Iron	H4	0.00617	0.040564	0.152116	0.879098	No
Iron	H6	0.021295	0.023067	0.923187	0.355927	No
Iron	H7	0.075516	0.042859	1.76197	0.078098	No
Iron	H8	-0.07133	0.043012	-1.6583	0.097282	No
Iron	H9	-0.04005	0.034854	-1.14894	0.250603	No
Iron	H10	0.026143	0.039569	0.66069	0.508823	No
Iron	Rare	-0.00946	0.018422	-0.51344	0.607655	No
LDL	H1	0.015459	0.026032	0.59383	0.552636	Yes
LDL	H2	0.006811	0.036083	0.188753	0.850289	Yes
LDL	H3	0.016081	0.043537	0.369376	0.711853	Yes
LDL	H5	-0.00503	0.047726	-0.10543	0.916035	Yes
LDL	H4	0.057223	0.039119	1.4628	0.143545	Yes
LDL	H6	0.020922	0.022235	0.940925	0.346761	Yes
LDL	H7	-0.00173	0.041403	-0.04183	0.966633	Yes
LDL	H8	0.016682	0.041569	0.40131	0.688199	Yes
LDL	H9	-0.01454	0.033406	-0.43535	0.663317	Yes
LDL	H10	0.010858	0.038057	0.285308	0.775413	Yes
LDL	Rare	-0.00179	0.017765	-0.10103	0.91953	Yes
Lipase	H1	-0.01306	0.027273	-0.47869	0.632169	No
Lipase	H2	-0.0288	0.037841	-0.7611	0.446609	No
Lipase	H3	0.081671	0.045747	1.78526	0.074243	No
Lipase	H5	0.101474	0.050421	2.01254	0.044184	No
Lipase	H4	-0.05159	0.040945	-1.26002	0.207686	No
Lipase	H6	-0.01718	0.023303	-0.73708	0.461089	No
Lipase	H7	-0.06725	0.043422	-1.54876	0.121463	No
Lipase	H8	-0.06805	0.043366	-1.56909	0.116651	No
Lipase	H9	0.012627	0.035148	0.359242	0.71942	No
Lipase	H10	0.035403	0.040028	0.884459	0.376465	No
Lipase	Rare	-0.01206	0.018643	-0.64704	0.51762	No
Lymphocytes	H1	0.011809	0.02708	0.436071	0.662793	No
Lymphocytes	H2	0.050049	0.037551	1.33283	0.18261	No
Lymphocytes	H3	-0.01417	0.04534	-0.31251	0.754662	No
Lymphocytes	H5	0.061989	0.049448	1.25361	0.210008	No
Lymphocytes	H4	-0.03279	0.040703	-0.80568	0.420443	No
Lymphocytes	H6	0.034835	0.023142	1.50525	0.132285	No
Lymphocytes	H7	-0.053	0.043019	-1.232	0.217973	No
Lymphocytes	H8	-0.03891	0.043305	-0.89857	0.368899	No
Lymphocytes	H9	-0.02904	0.034865	-0.83284	0.40495	No
Lymphocytes	H10	-0.03478	0.039697	-0.87614	0.380969	No
Lymphocytes	Rare	0.005974	0.018446	0.323876	0.746037	No
MCH	H1	-0.06331	0.026923	-2.35134	0.018721	Yes
MCH	H2	0.042714	0.037373	1.14292	0.253091	Yes
MCH	H3	-0.03581	0.045139	-0.79343	0.42754	Yes
MCH	H5	-0.03022	0.049308	-0.61292	0.53994	Yes
MCH	H4	-0.07198	0.040457	-1.77919	0.075233	Yes
MCH	H6	-0.00607	0.023017	-0.26378	0.791951	Yes
MCH	H7	0.005655	0.042853	0.131974	0.895007	Yes
MCH	H8	-0.02699	0.043095	-0.6264	0.531065	Yes
MCH	H9	-0.01774	0.034722	-0.51097	0.609379	Yes
MCH	H10	-0.04602	0.03947	-1.16598	0.243644	Yes
MCH	Rare	0.003915	0.018351	0.213348	0.831059	Yes
MCHC	H1	-0.02329	0.025931	-0.89826	0.369062	No
MCHC	H2	-0.04033	0.035865	-1.12439	0.260867	No
MCHC	H3	0.045573	0.043535	1.04681	0.295206	No
MCHC	H5	-0.02635	0.047621	-0.55332	0.580057	No
MCHC	H4	0.069994	0.039069	1.79155	0.073229	No
MCHC	H6	-0.04514	0.022164	-2.03671	0.0417	No
MCHC	H7	-0.04548	0.041344	-1.09992	0.271388	No
MCHC	H8	-0.01928	0.041273	-0.46705	0.640471	No
MCHC	H9	-0.04274	0.033452	-1.27766	0.201392	No
MCHC	H10	-0.0553	0.038092	-1.45166	0.146621	No
MCHC	Rare	0.015873	0.017699	0.896816	0.369834	No
MCV	H1	-0.05091	0.026943	-1.8895	0.058847	No
MCV	H2	0.045002	0.03735	1.20489	0.228269	No
MCV	H3	-0.04586	0.045074	-1.0175	0.308936	No
MCV	H5	0.03533	0.049572	0.712697	0.476047	No
MCV	H4	-0.11265	0.040521	-2.78	0.005444	No
MCV	H6	-0.01108	0.023031	-0.48097	0.630543	No
MCV	H7	0.025121	0.042918	0.585313	0.558348	No
MCV	H8	-0.03186	0.04303	-0.7404	0.459071	No
MCV	H9	0.018937	0.034735	0.545179	0.58564	No
MCV	H10	0.012897	0.039476	0.326718	0.743887	No
MCV	Rare	-0.00967	0.018378	-0.526	0.598896	No
MPV	H1	-0.00363	0.027388	-0.1325	0.894595	No
MPV	H2	0.06568	0.038011	1.72792	0.084026	No
MPV	H3	-0.03098	0.045897	-0.67489	0.49976	No
MPV	H5	-0.01106	0.050284	-0.21997	0.825899	No
MPV	H4	-0.01999	0.04117	-0.48546	0.62736	No
MPV	H6	0.024296	0.023409	1.03789	0.29934	No
MPV	H7	-0.05385	0.043509	-1.23763	0.215876	No
MPV	H8	0.035954	0.043629	0.824087	0.409906	No
MPV	H9	-0.04261	0.03534	-1.20562	0.227986	No
MPV	H10	-0.01403	0.040104	-0.34988	0.726432	No
MPV	Rare	-0.0015	0.018676	-0.08045	0.935882	No
Magnesium	H1	-0.05578	0.027263	-2.0459	0.040787	Yes
Magnesium	H2	0.035068	0.037852	0.926449	0.35423	Yes
Magnesium	H3	-0.08045	0.045655	-1.76214	0.07807	Yes
Magnesium	H5	-0.03888	0.050138	-0.77543	0.438101	Yes
Magnesium	H4	-0.13944	0.040947	-3.4054	0.000663	Yes
Magnesium	H6	-0.04444	0.023303	-1.90721	0.056516	Yes
Magnesium	H7	-0.10574	0.043385	-2.43729	0.014811	Yes
Magnesium	H8	-0.06773	0.043223	-1.56703	0.117134	Yes
Magnesium	H9	-0.07547	0.035163	-2.14633	0.031865	Yes
Magnesium	H10	-0.12469	0.039909	-3.12432	0.001786	Yes
Magnesium	Rare	-0.03361	0.018599	-1.80713	0.070766	Yes
Monocytes	H1	-0.02977	0.02636	-1.12953	0.258697	No
Monocytes	H2	0.06434	0.036609	1.75749	0.078858	No
Monocytes	H3	-0.04809	0.044151	-1.0892	0.276087	No
Monocytes	H5	0.060619	0.048541	1.24884	0.211747	No
Monocytes	H4	-0.05951	0.039659	-1.50049	0.133513	No
Monocytes	H6	-0.02055	0.022513	-0.91265	0.361446	No
Monocytes	H7	0.087485	0.041967	2.08464	0.037121	No
Monocytes	H8	-0.02161	0.042091	-0.51339	0.607687	No
Monocytes	H9	-0.00639	0.033988	-0.18799	0.850886	No
Monocytes	H10	-0.05919	0.038626	-1.53229	0.125475	No
Monocytes	Rare	-0.03091	0.018007	-1.71671	0.086056	No
Neutrophils	H1	-0.00515	0.027238	-0.18909	0.850029	No
Neutrophils	H2	-0.0673	0.037743	-1.78322	0.074574	No
Neutrophils	H3	0.005478	0.045596	0.120131	0.904381	No
Neutrophils	H5	-0.06775	0.049602	-1.36579	0.17203	No
Neutrophils	H4	0.054445	0.040913	1.33076	0.183292	No
Neutrophils	H6	-0.0384	0.023269	-1.65034	0.098898	No
Neutrophils	H7	0.021534	0.043276	0.497607	0.61877	No
Neutrophils	H8	0.054509	0.043533	1.25213	0.210544	No
Neutrophils	H9	0.024343	0.035031	0.694914	0.487122	No
Neutrophils	H10	0.037465	0.039906	0.938824	0.347839	No
Neutrophils	Rare	0.001051	0.018549	0.05665	0.954825	No
PLT	H1	0.024669	0.026567	0.928522	0.353154	Yes
PLT	H2	-0.04626	0.036923	-1.25291	0.210262	Yes
PLT	H3	-0.01094	0.044589	-0.24531	0.806221	Yes
PLT	H5	-0.06195	0.048836	-1.26851	0.20464	Yes
PLT	H4	0.060726	0.039992	1.51845	0.128926	Yes
PLT	H6	-0.05228	0.022723	-2.30077	0.021421	Yes
PLT	H7	-0.05785	0.042297	-1.36765	0.171446	Yes
PLT	H8	0.03002	0.042322	0.709306	0.478148	Yes
PLT	H9	0.020127	0.034362	0.58572	0.558074	Yes
PLT	H10	0.038434	0.039001	0.985455	0.324419	Yes
PLT	Rare	-0.01668	0.018136	-0.91969	0.357754	Yes
PTT	H1	0.005229	0.027395	0.190873	0.848628	No
PTT	H2	-0.02771	0.037996	-0.72929	0.465835	No
PTT	H3	-0.08856	0.045957	-1.92695	0.054007	No
PTT	H5	-0.04833	0.050618	-0.95487	0.339663	No
PTT	H4	0.015689	0.041306	0.379838	0.704072	No
PTT	H6	-0.06305	0.023406	-2.69367	0.007076	No
PTT	H7	-0.07691	0.043513	-1.76755	0.077159	No
PTT	H8	-0.10599	0.043852	-2.41703	0.015662	No
PTT	H9	-0.03755	0.035353	-1.06208	0.288218	No
PTT	H10	0.009409	0.040144	0.234376	0.814697	No
PTT	Rare	-0.03127	0.018727	-1.66989	0.094965	No
Phosphorus	H1	-0.04283	0.025837	-1.6578	0.097382	No
Phosphorus	H2	-0.01144	0.03581	-0.31955	0.749314	No
Phosphorus	H3	-0.02205	0.043201	-0.51037	0.609798	No
Phosphorus	H5	1.47386e-05	0.047543	0.00031	0.999753	No
Phosphorus	H4	-0.0711	0.038881	-1.82869	0.067469	No
Phosphorus	H6	-0.0263	0.022061	-1.19193	0.233311	No
Phosphorus	H7	-0.00971	0.041052	-0.23657	0.812993	No
Phosphorus	H8	0.029985	0.041186	0.728028	0.46661	No
Phosphorus	H9	0.019816	0.033275	0.595524	0.551504	No
Phosphorus	H10	-0.06436	0.037993	-1.69402	0.090286	No
Phosphorus	Rare	-0.00924	0.017594	-0.52517	0.599476	No
Potassium	H1	0.00533	0.02685	0.19851	0.842649	No
Potassium	H2	0.034905	0.03753	0.930054	0.352361	No
Potassium	H3	-0.05359	0.045071	-1.18903	0.23445	No
Potassium	H5	0.03356	0.049622	0.676311	0.498855	No
Potassium	H4	-0.10816	0.040535	-2.66839	0.007631	No
Potassium	H6	0.027655	0.022976	1.20363	0.228753	No
Potassium	H7	-0.03623	0.042812	-0.84617	0.397472	No
Potassium	H8	0.005242	0.042987	0.121937	0.902951	No
Potassium	H9	0.030315	0.034681	0.874103	0.382079	No
Potassium	H10	0.03042	0.039385	0.772371	0.439909	No
Potassium	Rare	-0.01775	0.018366	-0.96622	0.33395	No
Pulse Rate	H1	0.026423	0.026831	0.984789	0.324746	No
Pulse Rate	H2	-0.00083	0.037053	-0.02253	0.982023	No
Pulse Rate	H3	-0.0168	0.044718	-0.37579	0.70708	No
Pulse Rate	H5	-0.00183	0.049573	-0.03695	0.970524	No
Pulse Rate	H4	0.092692	0.040334	2.29814	0.02157	No
Pulse Rate	H6	0.002667	0.022907	0.116431	0.907313	No
Pulse Rate	H7	0.060806	0.04258	1.42803	0.153306	No
Pulse Rate	H8	0.042524	0.042584	0.998596	0.318009	No
Pulse Rate	H9	-0.02296	0.034517	-0.66526	0.505896	No
Pulse Rate	H10	0.021451	0.039205	0.547157	0.58428	No
Pulse Rate	Rare	0.004195	0.018274	0.229542	0.818452	No
RBC	H1	0.00037	0.02312	0.015988	0.987245	Yes
RBC	H2	0.027628	0.032083	0.861131	0.389182	Yes
RBC	H3	-0.01804	0.038669	-0.4664	0.640936	Yes
RBC	H5	-0.02265	0.042944	-0.52737	0.597947	Yes
RBC	H4	0.028175	0.034923	0.806769	0.419815	Yes
RBC	H6	0.025745	0.019757	1.30309	0.192569	Yes
RBC	H7	0.004695	0.036762	0.127709	0.898382	Yes
RBC	H8	0.006011	0.037123	0.161917	0.871373	Yes
RBC	H9	-0.07146	0.029859	-2.39337	0.016709	Yes
RBC	H10	-0.01348	0.033953	-0.39706	0.691327	Yes
RBC	Rare	-0.0192	0.015787	-1.21598	0.224013	Yes
RDW	H1	0.054893	0.026525	2.06947	0.038522	No
RDW	H2	-0.00333	0.036775	-0.09055	0.927854	No
RDW	H3	0.016644	0.044403	0.374832	0.707792	No
RDW	H5	-0.0161	0.048517	-0.33183	0.740021	No
RDW	H4	0.018309	0.039869	0.459233	0.646075	No
RDW	H6	0.067055	0.022662	2.95889	0.003093	No
RDW	H7	0.01865	0.042196	0.441981	0.658511	No
RDW	H8	0.04094	0.042381	0.965993	0.334066	No
RDW	H9	-0.01382	0.034171	-0.40444	0.685899	No
RDW	H10	-0.00045	0.03888	-0.01162	0.99073	No
RDW	Rare	-0.00812	0.018113	-0.44823	0.653994	No
S2UAlb	H1	0.018939	0.027348	0.69253	0.488617	No
S2UAlb	H2	0.013665	0.037898	0.360573	0.718425	No
S2UAlb	H3	0.019746	0.045646	0.432577	0.665329	No
S2UAlb	H5	-0.02099	0.050164	-0.41845	0.675622	No
S2UAlb	H4	-0.04829	0.041095	-1.17511	0.239973	No
S2UAlb	H6	-0.0356	0.023334	-1.52578	0.127088	No
S2UAlb	H7	-0.01683	0.043437	-0.38752	0.698381	No
S2UAlb	H8	-0.07059	0.043756	-1.61321	0.106723	No
S2UAlb	H9	-0.01297	0.03512	-0.36932	0.711893	No
S2UAlb	H10	0.006845	0.039997	0.171131	0.864123	No
S2UAlb	Rare	-0.02092	0.018647	-1.12197	0.261897	No
S2UCr	H1	0.016684	0.026721	0.624365	0.532399	No
S2UCr	H2	0.028477	0.037131	0.766935	0.443135	No
S2UCr	H3	0.069637	0.044717	1.5573	0.119425	No
S2UCr	H5	0.016658	0.049084	0.339379	0.73433	No
S2UCr	H4	-0.01842	0.04028	-0.45726	0.647492	No
S2UCr	H6	-0.02407	0.022801	-1.05583	0.291066	No
S2UCr	H7	-0.00782	0.042524	-0.18378	0.854185	No
S2UCr	H8	0.006004	0.042661	0.140736	0.88808	No
S2UCr	H9	-0.00629	0.034344	-0.18311	0.854717	No
S2UCr	H10	0.028286	0.03919	0.721759	0.470456	No
S2UCr	Rare	-0.01014	0.018246	-0.55585	0.578323	No
SAlb	H1	-0.02745	0.025144	-1.09182	0.274931	Yes
SAlb	H2	0.008754	0.034906	0.250799	0.801974	Yes
SAlb	H3	0.03102	0.041986	0.738815	0.460033	Yes
SAlb	H5	0.050501	0.046273	1.09138	0.275126	Yes
SAlb	H4	-0.03215	0.037902	-0.84836	0.396256	Yes
SAlb	H6	-0.00849	0.021522	-0.39455	0.69318	Yes
SAlb	H7	-0.06163	0.040082	-1.53755	0.124183	Yes
SAlb	H8	-0.06168	0.040274	-1.53146	0.125681	Yes
SAlb	H9	0.012383	0.032378	0.382453	0.702131	Yes
SAlb	H10	0.016473	0.03686	0.446891	0.654961	Yes
SAlb	Rare	-0.00645	0.017143	-0.37627	0.70672	Yes
SBP	H1	0.055564	0.022378	2.48291	0.013044	Yes
SBP	H2	0.032638	0.031006	1.05262	0.292534	Yes
SBP	H3	0.018792	0.037419	0.502201	0.615535	Yes
SBP	H5	0.068089	0.041083	1.65735	0.097472	Yes
SBP	H4	0.067462	0.033642	2.00531	0.044951	Yes
SBP	H6	0.008269	0.01912	0.432479	0.665401	Yes
SBP	H7	-0.01583	0.035559	-0.44529	0.65612	Yes
SBP	H8	0.07027	0.035515	1.97861	0.047882	Yes
SBP	H9	0.013156	0.028862	0.455806	0.648537	Yes
SBP	H10	0.063651	0.032736	1.94437	0.051873	Yes
SBP	Rare	0.01723	0.015256	1.12941	0.258745	Yes
SCr	H1	-0.00933	0.021437	-0.43526	0.663383	Yes
SCr	H2	-0.03922	0.029774	-1.31732	0.187755	Yes
SCr	H3	-0.05666	0.035835	-1.58107	0.113888	Yes
SCr	H5	0.023581	0.039413	0.598307	0.549645	Yes
SCr	H4	-0.09428	0.032209	-2.92706	0.003428	Yes
SCr	H6	-0.08407	0.018291	-4.59626	4.34257e-06	Yes
SCr	H7	-0.06931	0.034109	-2.03212	0.042162	Yes
SCr	H8	-0.11202	0.034218	-3.27374	0.001064	Yes
SCr	H9	-0.05483	0.027639	-1.98374	0.047306	Yes
SCr	H10	-0.04146	0.031372	-1.3217	0.18629	Yes
SCr	Rare	-0.02406	0.014629	-1.64441	0.100116	Yes
SGlucose	H1	0.029163	0.023858	1.22235	0.2216	No
SGlucose	H2	0.015922	0.03313	0.48059	0.630816	No
SGlucose	H3	-0.02052	0.039991	-0.51313	0.607872	No
SGlucose	H5	-0.07355	0.043767	-1.68059	0.092866	No
SGlucose	H4	0.076122	0.035953	2.11724	0.034259	No
SGlucose	H6	0.002141	0.020384	0.105054	0.916334	No
SGlucose	H7	0.007812	0.037953	0.205824	0.836931	No
SGlucose	H8	-0.01024	0.038134	-0.26862	0.78823	No
SGlucose	H9	0.038832	0.030743	1.26313	0.206566	No
SGlucose	H10	0.021029	0.034994	0.600935	0.547894	No
SGlucose	Rare	0.008501	0.016273	0.522389	0.601409	No
Sodium	H1	0.000224	0.02688	0.008347	0.99334	No
Sodium	H2	-0.00163	0.037183	-0.04379	0.965074	No
Sodium	H3	0.055467	0.04493	1.2345	0.217037	No
Sodium	H5	-0.06016	0.049358	-1.21882	0.222936	No
Sodium	H4	-0.03039	0.04028	-0.75446	0.45059	No
Sodium	H6	0.019647	0.02296	0.855733	0.392162	No
Sodium	H7	0.026064	0.04273	0.609961	0.541898	No
Sodium	H8	0.060035	0.042779	1.40337	0.16053	No
Sodium	H9	0.004183	0.034661	0.120684	0.903943	No
Sodium	H10	-0.01911	0.039338	-0.48575	0.627152	No
Sodium	Rare	-0.00274	0.018341	-0.14962	0.881071	No
TB	H1	-0.03001	0.026603	-1.12819	0.259262	No
TB	H2	-0.04043	0.036914	-1.09527	0.27342	No
TB	H3	-0.02906	0.044477	-0.65327	0.513596	No
TB	H5	0.076432	0.048972	1.56074	0.118609	No
TB	H4	0.016256	0.040006	0.406332	0.684506	No
TB	H6	-0.0252	0.022729	-1.10874	0.267565	No
TB	H7	0.026863	0.042305	0.634991	0.525445	No
TB	H8	0.012709	0.042455	0.299341	0.764684	No
TB	H9	-0.07322	0.034286	-2.13556	0.032734	No
TB	H10	-0.04615	0.038934	-1.18534	0.235906	No
TB	Rare	-0.00367	0.018158	-0.20231	0.839681	No
TC	H1	0.022494	0.025963	0.866389	0.386293	No
TC	H2	-0.00467	0.036005	-0.12969	0.89681	No
TC	H3	0.036642	0.043423	0.843847	0.398771	No
TC	H5	-0.03623	0.047864	-0.75696	0.449086	No
TC	H4	0.041429	0.039014	1.0619	0.2883	No
TC	H6	0.030544	0.022185	1.37676	0.16861	No
TC	H7	-0.00709	0.04133	-0.1716	0.863754	No
TC	H8	0.028751	0.041466	0.693353	0.488101	No
TC	H9	0.020532	0.033365	0.615385	0.538311	No
TC	H10	0.025798	0.038026	0.678424	0.497515	No
TC	Rare	-0.00153	0.017692	-0.0863	0.931231	No
TG	H1	0.018668	0.026712	0.698848	0.48466	Yes
TG	H2	0.011822	0.037025	0.319281	0.749518	Yes
TG	H3	-0.0187	0.044718	-0.41808	0.675895	Yes
TG	H5	0.01454	0.049248	0.295232	0.767821	Yes
TG	H4	0.048535	0.040155	1.20868	0.226808	Yes
TG	H6	0.028	0.022835	1.22619	0.220151	Yes
TG	H7	-0.06885	0.042418	-1.62303	0.104608	Yes
TG	H8	-0.01579	0.042566	-0.37103	0.71062	Yes
TG	H9	0.015093	0.034439	0.438238	0.661221	Yes
TG	H10	0.03607	0.039179	0.92064	0.357256	Yes
TG	Rare	-0.00028	0.018245	-0.0156	0.987552	Yes
TS	H1	-0.05677	0.026764	-2.121	0.033941	No
TS	H2	0.005066	0.037164	0.136301	0.891586	No
TS	H3	0.047467	0.044812	1.05926	0.289501	No
TS	H5	0.039546	0.048913	0.808505	0.418815	No
TS	H4	-0.01502	0.040246	-0.37325	0.708965	No
TS	H6	0.037882	0.022884	1.65543	0.097863	No
TS	H7	0.078147	0.042658	1.83196	0.06698	No
TS	H8	-0.0373	0.042774	-0.87193	0.383262	No
TS	H9	-0.06697	0.034605	-1.93521	0.052986	No
TS	H10	-0.01863	0.039231	-0.47485	0.634903	No
TS	Rare	-0.00583	0.01825	-0.31943	0.749405	No
TSH	H1	0.063654	0.027049	2.3533	0.018623	No
TSH	H2	0.066896	0.037631	1.77768	0.07548	No
TSH	H3	0.008102	0.045366	0.178585	0.858266	No
TSH	H5	0.013089	0.049505	0.264404	0.791473	No
TSH	H4	0.06616	0.040637	1.62807	0.103536	No
TSH	H6	-0.00265	0.023132	-0.11438	0.908935	No
TSH	H7	-0.04519	0.043034	-1.05014	0.293675	No
TSH	H8	-0.0041	0.043238	-0.09486	0.924425	No
TSH	H9	0.103206	0.034788	2.96673	0.003015	No
TSH	H10	0.005165	0.039661	0.130236	0.896381	No
TSH	Rare	0.038308	0.018482	2.07276	0.038214	No
Transferrin	H1	0.014089	0.025642	0.549449	0.582707	No
Transferrin	H2	-0.02581	0.03559	-0.72508	0.468419	No
Transferrin	H3	-0.06166	0.042889	-1.4376	0.150571	No
Transferrin	H5	-0.02562	0.047078	-0.54431	0.586238	No
Transferrin	H4	0.021161	0.038585	0.548427	0.583408	No
Transferrin	H6	-0.00458	0.021924	-0.20884	0.834576	No
Transferrin	H7	-0.048	0.040785	-1.1768	0.239296	No
Transferrin	H8	-0.00121	0.041121	-0.0293	0.976623	No
Transferrin	H9	0.038297	0.033077	1.15784	0.246952	No
Transferrin	H10	0.066701	0.037624	1.77283	0.076281	No
Transferrin	Rare	-0.00957	0.017512	-0.54625	0.584906	No
UACR	H1	-0.01885	0.025969	-0.72598	0.467862	Yes
UACR	H2	0.013923	0.036019	0.386546	0.699099	Yes
UACR	H3	0.065624	0.043354	1.51368	0.130131	Yes
UACR	H5	0.07662	0.047606	1.60946	0.10754	Yes
UACR	H4	0.08552	0.038889	2.19904	0.027893	Yes
UACR	H6	0.023546	0.022119	1.06452	0.287115	Yes
UACR	H7	0.018809	0.041296	0.455459	0.648787	Yes
UACR	H8	0.123708	0.041359	2.99106	0.002785	Yes
UACR	H9	0.019689	0.033332	0.590711	0.554725	Yes
UACR	H10	0.027831	0.037961	0.733145	0.463484	Yes
UACR	Rare	0.020416	0.017646	1.15697	0.247306	Yes
UAlb	H1	-0.0182	0.027377	-0.66494	0.506101	No
UAlb	H2	-0.00882	0.037933	-0.23238	0.816243	No
UAlb	H3	-0.02072	0.045862	-0.45185	0.651381	No
UAlb	H5	0.002486	0.050141	0.049579	0.960459	No
UAlb	H4	0.043226	0.041174	1.04983	0.293814	No
UAlb	H6	0.037041	0.023347	1.58655	0.11264	No
UAlb	H7	0.013867	0.043453	0.31912	0.749641	No
UAlb	H8	0.077756	0.043718	1.77859	0.07533	No
UAlb	H9	0.023882	0.035203	0.678411	0.497524	No
UAlb	H10	0.001276	0.040049	0.031863	0.974582	No
UAlb	Rare	0.022303	0.018666	1.19483	0.232176	No
UCr	H1	-0.02211	0.025942	-0.85218	0.39413	No
UCr	H2	-0.03244	0.03605	-0.89985	0.368215	No
UCr	H3	-0.08088	0.043381	-1.86448	0.062277	No
UCr	H5	-0.01062	0.047722	-0.22245	0.823969	No
UCr	H4	-0.00035	0.039097	-0.00888	0.992914	No
UCr	H6	0.006362	0.022146	0.287293	0.773892	No
UCr	H7	-0.00494	0.04132	-0.11944	0.904929	No
UCr	H8	-0.02999	0.041445	-0.72368	0.469274	No
UCr	H9	-0.00853	0.03331	-0.25616	0.797828	No
UCr	H10	-0.03897	0.038072	-1.02354	0.306071	No
UCr	Rare	0.004338	0.01772	0.244779	0.806632	No
UG2Cr	H1	0.003605	0.026154	0.13785	0.890361	No
UG2Cr	H2	0.018584	0.03621	0.513219	0.607807	No
UG2Cr	H3	0.073625	0.043502	1.69244	0.090586	No
UG2Cr	H5	-0.05828	0.048132	-1.2108	0.225994	No
UG2Cr	H4	-0.00692	0.039337	-0.17595	0.860339	No
UG2Cr	H6	-0.01064	0.022271	-0.4777	0.63287	No
UG2Cr	H7	0.034403	0.041459	0.829817	0.406658	No
UG2Cr	H8	-0.01795	0.041706	-0.43045	0.666873	No
UG2Cr	H9	0.066046	0.033506	1.97115	0.048729	No
UG2Cr	H10	0.070829	0.038235	1.85248	0.06398	No
UG2Cr	Rare	0.000349	0.017794	0.019594	0.984368	No
UGlucose	H1	0.005907	0.02686	0.219936	0.825925	No
UGlucose	H2	-0.01855	0.03713	-0.49968	0.617306	No
UGlucose	H3	0.042818	0.044638	0.959214	0.337469	No
UGlucose	H5	-0.06885	0.049238	-1.39831	0.162044	No
UGlucose	H4	-0.03274	0.040186	-0.81474	0.415235	No
UGlucose	H6	-0.00282	0.022891	-0.12328	0.901884	No
UGlucose	H7	0.038358	0.04253	0.901898	0.367128	No
UGlucose	H8	-0.04422	0.042793	-1.03345	0.301411	No
UGlucose	H9	0.081546	0.034459	2.36647	0.017974	No
UGlucose	H10	0.002547	0.039246	0.064891	0.948262	No
UGlucose	Rare	0.016329	0.018244	0.89508	0.370761	No
UHGB	H1	-0.00211	0.027172	-0.07774	0.938034	No
UHGB	H2	-0.00578	0.037788	-0.15292	0.878463	No
UHGB	H3	-0.07721	0.045638	-1.6919	0.09069	No
UHGB	H5	0.058137	0.050093	1.16057	0.245837	No
UHGB	H4	-0.01794	0.040919	-0.43831	0.661169	No
UHGB	H6	-0.02775	0.023243	-1.19384	0.232563	No
UHGB	H7	-0.01064	0.04315	-0.24659	0.805233	No
UHGB	H8	0.005594	0.043259	0.129305	0.897118	No
UHGB	H9	0.030538	0.035021	0.872002	0.383224	No
UHGB	H10	-0.04444	0.039892	-1.11405	0.265279	No
UHGB	Rare	0.000687	0.018553	0.037024	0.970466	No
UProteins	H1	0.00568	0.027046	0.209992	0.833677	No
UProteins	H2	-0.00027	0.037423	-0.00734	0.994147	No
UProteins	H3	0.002065	0.045013	0.045866	0.963418	No
UProteins	H5	-0.00826	0.049719	-0.16608	0.868098	No
UProteins	H4	-0.00261	0.040508	-0.06441	0.948648	No
UProteins	H6	0.003721	0.023054	0.161421	0.871764	No
UProteins	H7	0.029782	0.042801	0.695837	0.486544	No
UProteins	H8	-0.02422	0.043199	-0.56074	0.574985	No
UProteins	H9	0.060003	0.034683	1.73005	0.083645	No
UProteins	H10	-0.0268	0.039508	-0.67823	0.497636	No
UProteins	Rare	0.017989	0.01839	0.978193	0.327997	No
Urate	H1	0.014835	0.022928	0.647034	0.517622	No
Urate	H2	0.027136	0.031889	0.850961	0.394807	No
Urate	H3	-0.03817	0.038421	-0.9936	0.320435	No
Urate	H5	-0.02345	0.042413	-0.55292	0.580325	No
Urate	H4	-0.02932	0.034526	-0.84933	0.395715	No
Urate	H6	-0.00251	0.019605	-0.12789	0.898234	No
Urate	H7	-0.07139	0.036529	-1.95423	0.050696	No
Urate	H8	-0.00403	0.036589	-0.11028	0.91219	No
Urate	H9	-0.0333	0.029595	-1.12531	0.260478	No
Urate	H10	-0.00604	0.033662	-0.17939	0.857634	No
Urate	Rare	-0.03425	0.015678	-2.18469	0.02893	No
Urine pH	H1	0.046807	0.027362	1.71068	0.087164	No
Urine pH	H2	0.014665	0.037909	0.386832	0.698887	No
Urine pH	H3	0.109666	0.045593	2.40531	0.016173	No
Urine pH	H5	0.065504	0.050213	1.30453	0.192078	No
Urine pH	H4	0.032806	0.041188	0.796485	0.425765	No
Urine pH	H6	0.014333	0.023361	0.613552	0.539522	No
Urine pH	H7	0.057141	0.043356	1.31796	0.187541	No
Urine pH	H8	0.069611	0.043547	1.59852	0.109951	No
Urine pH	H9	0.062012	0.035183	1.76256	0.077998	No
Urine pH	H10	0.062285	0.040058	1.55487	0.120002	No
Urine pH	Rare	0.040888	0.018641	2.19348	0.02829	No
Visceral Fat	H1	0.005844	0.020385	0.286673	0.774367	No
Visceral Fat	H2	-0.02095	0.028384	-0.7381	0.460468	No
Visceral Fat	H3	-0.07689	0.034314	-2.24071	0.025062	No
Visceral Fat	H5	-0.01321	0.03738	-0.35349	0.723729	No
Visceral Fat	H4	0.077027	0.030695	2.50943	0.012105	No
Visceral Fat	H6	0.004388	0.017393	0.252312	0.800804	No
Visceral Fat	H7	-0.05168	0.03248	-1.59115	0.111601	No
Visceral Fat	H8	-0.04778	0.032474	-1.47135	0.141221	No
Visceral Fat	H9	-0.02951	0.02623	-1.12491	0.260647	No
Visceral Fat	H10	0.032105	0.029921	1.07298	0.283301	No
Visceral Fat	Rare	-0.00159	0.013908	-0.11429	0.909009	No
WBC	H1	-0.00278	0.027409	-0.10149	0.919164	No
WBC	H2	0.033177	0.038074	0.871374	0.383566	No
WBC	H3	0.026766	0.045679	0.585964	0.55791	No
WBC	H5	-0.11142	0.050701	-2.19757	0.027998	No
WBC	H4	0.094573	0.041454	2.28142	0.02254	No
WBC	H6	-0.02977	0.023416	-1.27131	0.203641	No
WBC	H7	-0.08364	0.043563	-1.92	0.054881	No
WBC	H8	0.056514	0.043675	1.29397	0.1957	No
WBC	H9	-0.00066	0.035322	-0.01882	0.984987	No
WBC	H10	0.013138	0.040182	0.326963	0.743701	No
WBC	Rare	-0.02103	0.018723	-1.12319	0.261379	No
Weight	H1	-0.00766	0.02366	-0.32394	0.745989	No
Weight	H2	-0.02369	0.032897	-0.72018	0.47143	No
Weight	H3	-0.06247	0.039675	-1.5746	0.115372	No
Weight	H5	-0.00066	0.043509	-0.01508	0.987971	No
Weight	H4	0.107124	0.035656	3.00438	0.002666	No
Weight	H6	0.004032	0.020197	0.199616	0.841784	No
Weight	H7	-0.03989	0.03754	-1.06266	0.287954	No
Weight	H8	-0.0567	0.03775	-1.50189	0.133151	No
Weight	H9	-0.03353	0.03049	-1.09971	0.271481	No
Weight	H10	0.031315	0.034688	0.902751	0.366675	No
Weight	Rare	-0.01938	0.01614	-1.20048	0.229974	No

## Sheet: Tab 6
Supplementary Table S6. Association between haplotypes and serum metabolites in the subset of 6,641 study participants.
Abbreviations and symbols: Beta, association coefficient; SE, standard error.
Metabolite	Haplotype	Beta	SE	Statistic	Pvalue
adma	H1	0.026329	0.036908	0.713374	0.47564
adma	H2	-0.01596	0.051114	-0.31218	0.754911
adma	H3	0.071674	0.059147	1.21181	0.22563
adma	H4	0.081005	0.054301	1.49178	0.135805
adma	H6	0.01986	0.031219	0.636153	0.524699
adma	H7	0.013857	0.055927	0.247767	0.804323
adma	H8	0.080988	0.055791	1.45161	0.146656
adma	H9	-0.01104	0.047497	-0.23239	0.816242
adma	H10	-0.02692	0.050466	-0.53341	0.593769
adma	Rare	0.041207	0.024763	1.66406	0.096148
ala	H1	0.002282	0.038903	0.058651	0.953232
ala	H2	-0.01484	0.05349	-0.2775	0.781405
ala	H3	0.000616	0.062019	0.009926	0.99208
ala	H4	0.063459	0.056871	1.11585	0.264528
ala	H6	-0.03094	0.032719	-0.94557	0.344402
ala	H7	-0.04675	0.058641	-0.79716	0.425389
ala	H8	-0.00927	0.058356	-0.15883	0.873805
ala	H9	0.031469	0.049575	0.63476	0.525607
ala	H10	-0.03466	0.053218	-0.65129	0.514883
ala	Rare	0.032368	0.026063	1.24195	0.2143
alpha_aaa	H1	-0.0166	0.036737	-0.45195	0.651319
alpha_aaa	H2	-0.00327	0.05082	-0.06444	0.948624
alpha_aaa	H3	-0.02796	0.058832	-0.47526	0.634618
alpha_aaa	H4	-0.01625	0.053797	-0.30207	0.762612
alpha_aaa	H6	-0.01191	0.031008	-0.38426	0.700801
alpha_aaa	H7	-0.00758	0.055314	-0.13709	0.890967
alpha_aaa	H8	-0.02555	0.055464	-0.46068	0.645044
alpha_aaa	H9	-0.06087	0.046996	-1.29523	0.195288
alpha_aaa	H10	0.004349	0.05002	0.086949	0.930715
alpha_aaa	Rare	-0.00647	0.024583	-0.26311	0.792472
arg	H1	0.011037	0.03854	0.286382	0.774594
arg	H2	0.044357	0.053274	0.832624	0.405087
arg	H3	-0.03389	0.06178	-0.54849	0.583371
arg	H4	0.147532	0.056503	2.61104	0.009047
arg	H6	-0.00771	0.032576	-0.23663	0.812948
arg	H7	-0.02704	0.058254	-0.46413	0.642567
arg	H8	0.109488	0.057862	1.89222	0.058505
arg	H9	-0.00677	0.049386	-0.13705	0.890997
arg	H10	0.021031	0.052669	0.399295	0.689689
arg	Rare	0.011609	0.025909	0.448067	0.654119
asn	H1	-0.03837	0.038106	-1.00681	0.314061
asn	H2	-0.00831	0.052592	-0.15807	0.874405
asn	H3	-0.14542	0.060965	-2.38532	0.017092
asn	H4	0.093044	0.056171	1.65644	0.097681
asn	H6	-0.04392	0.032211	-1.36352	0.172767
asn	H7	0.111052	0.057659	1.926	0.054147
asn	H8	-0.02131	0.05763	-0.36983	0.711521
asn	H9	-0.0478	0.048838	-0.97869	0.327768
asn	H10	-0.00582	0.052185	-0.11156	0.911173
asn	Rare	0.034247	0.025552	1.34029	0.180196
asp	H1	0.023284	0.03863	0.602748	0.546697
asp	H2	0.033105	0.053357	0.62044	0.53499
asp	H3	-0.21352	0.061796	-3.45528	0.000553
asp	H4	0.085797	0.056738	1.51217	0.130538
asp	H6	-0.00334	0.032605	-0.10259	0.918292
asp	H7	-0.09252	0.058642	-1.57772	0.114679
asp	H8	0.063221	0.058042	1.08923	0.276094
asp	H9	0.025904	0.049481	0.523513	0.600635
asp	H10	0.122816	0.05275	2.32826	0.019928
asp	Rare	-0.00815	0.025883	-0.31486	0.752875
cit	H1	-0.00698	0.034206	-0.20418	0.838216
cit	H2	-0.02063	0.047332	-0.43589	0.662933
cit	H3	0.02457	0.054609	0.449928	0.652777
cit	H4	0.140292	0.050338	2.78699	0.005335
cit	H6	-0.01694	0.028803	-0.58804	0.556523
cit	H7	0.045262	0.05172	0.875126	0.381537
cit	H8	0.096044	0.051272	1.87322	0.061082
cit	H9	-0.06963	0.043751	-1.59161	0.111519
cit	H10	0.005579	0.046545	0.119872	0.904589
cit	Rare	0.022326	0.022913	0.974381	0.329903
creatinine	H1	-0.00855	0.032691	-0.26165	0.793599
creatinine	H2	-0.00114	0.045315	-0.02525	0.979858
creatinine	H3	-0.0648	0.052421	-1.23617	0.216438
creatinine	H4	-0.07563	0.048	-1.57563	0.115159
creatinine	H6	-0.08085	0.027677	-2.92114	0.003499
creatinine	H7	-0.07747	0.049541	-1.56377	0.117919
creatinine	H8	-0.11182	0.049563	-2.25605	0.0241
creatinine	H9	-0.06168	0.041901	-1.47192	0.141091
creatinine	H10	-0.03341	0.044546	-0.75005	0.45325
creatinine	Rare	-0.01818	0.021993	-0.82673	0.408419
dopa	H1	0.027897	0.038744	0.72003	0.471532
dopa	H2	0.016138	0.05354	0.301415	0.763108
dopa	H3	-0.09554	0.062443	-1.53011	0.126038
dopa	H4	0.036854	0.056878	0.647954	0.517037
dopa	H6	0.035587	0.032654	1.08981	0.275837
dopa	H7	0.064625	0.058813	1.09882	0.271885
dopa	H8	-0.02405	0.058562	-0.41066	0.681338
dopa	H9	0.06561	0.049862	1.31584	0.188274
dopa	H10	-0.04243	0.052864	-0.80267	0.422196
dopa	Rare	-0.00867	0.025993	-0.33347	0.738788
gln	H1	-0.00956	0.037202	-0.25709	0.797117
gln	H2	0.00764	0.051295	0.148945	0.881602
gln	H3	-0.08794	0.059326	-1.48228	0.138315
gln	H4	-0.00691	0.054443	-0.12688	0.899037
gln	H6	-0.05464	0.031324	-1.74425	0.081162
gln	H7	0.063871	0.056171	1.13709	0.255541
gln	H8	0.077859	0.056078	1.38841	0.165057
gln	H9	-0.09079	0.047613	-1.90693	0.056573
gln	H10	-0.1963	0.050676	-3.87366	0.000108
gln	Rare	0.043261	0.024964	1.73298	0.083146
glu	H1	-0.00636	0.036022	-0.17662	0.859812
glu	H2	0.01517	0.049814	0.304529	0.760735
glu	H3	-0.06414	0.057966	-1.10653	0.268536
glu	H4	0.024383	0.052859	0.461286	0.644609
glu	H6	0.034634	0.030386	1.13981	0.254406
glu	H7	-0.08457	0.054647	-1.54758	0.121772
glu	H8	0.075264	0.054408	1.38332	0.166612
glu	H9	0.011919	0.046119	0.258449	0.796069
glu	H10	0.05074	0.049116	1.03305	0.301617
glu	Rare	0.016391	0.024128	0.679342	0.496945
gly	H1	0.039804	0.038184	1.04243	0.297248
gly	H2	0.022556	0.052573	0.429034	0.667912
gly	H3	-0.02284	0.060823	-0.37557	0.70725
gly	H4	0.02412	0.056059	0.43027	0.667013
gly	H6	0.012886	0.03217	0.400545	0.688768
gly	H7	0.094445	0.057753	1.63532	0.10203
gly	H8	0.095355	0.057459	1.65953	0.097055
gly	H9	0.025973	0.048986	0.530215	0.595981
gly	H10	-0.0424	0.051845	-0.81775	0.413527
gly	Rare	0.05747	0.025541	2.25013	0.024473
his	H1	-0.05946	0.037951	-1.56682	0.117205
his	H2	-0.02241	0.052339	-0.4282	0.668518
his	H3	-0.21608	0.06108	-3.53764	0.000406
his	H4	0.026788	0.055745	0.480556	0.630848
his	H6	-0.00395	0.032041	-0.12331	0.901868
his	H7	0.082805	0.057385	1.44299	0.149072
his	H8	0.034625	0.057069	0.606728	0.544052
his	H9	-0.07263	0.048453	-1.49895	0.133933
his	H10	-0.12362	0.051736	-2.38948	0.0169
his	Rare	0.027373	0.025488	1.07394	0.282888
ile	H1	-0.00176	0.03321	-0.05299	0.957739
ile	H2	0.032879	0.046047	0.714033	0.475232
ile	H3	-0.12925	0.053353	-2.42248	0.015442
ile	H4	0.033306	0.048674	0.684253	0.49384
ile	H6	-0.05334	0.028003	-1.90492	0.056834
ile	H7	-0.10323	0.050087	-2.06096	0.039346
ile	H8	-0.03183	0.050056	-0.63591	0.524857
ile	H9	-0.03092	0.042434	-0.72869	0.466216
ile	H10	-0.06601	0.045335	-1.45616	0.145396
ile	Rare	-0.02434	0.02233	-1.0902	0.275665
kynurenine	H1	0.017929	0.036857	0.486446	0.626667
kynurenine	H2	0.011266	0.050908	0.221293	0.824871
kynurenine	H3	-0.037	0.059062	-0.62649	0.531017
kynurenine	H4	0.011981	0.05415	0.22125	0.824905
kynurenine	H6	-0.01744	0.03109	-0.56109	0.574757
kynurenine	H7	-0.03848	0.055656	-0.69138	0.489353
kynurenine	H8	-0.04129	0.056014	-0.73712	0.461073
kynurenine	H9	-0.03013	0.047273	-0.63744	0.523863
kynurenine	H10	0.012254	0.050116	0.244516	0.806839
kynurenine	Rare	0.008842	0.024721	0.357665	0.720605
leu	H1	-0.01203	0.032602	-0.36907	0.71209
leu	H2	0.025649	0.045213	0.567296	0.570532
leu	H3	-0.14105	0.052616	-2.68072	0.007365
leu	H4	0.028496	0.047809	0.596034	0.551173
leu	H6	-0.05041	0.027497	-1.83326	0.066809
leu	H7	-0.02344	0.049176	-0.47667	0.633612
leu	H8	-0.05177	0.049122	-1.05387	0.291979
leu	H9	-0.02689	0.041664	-0.64546	0.518655
leu	H10	-0.0643	0.044464	-1.44605	0.148209
leu	Rare	-0.01696	0.021926	-0.77368	0.439149
lys	H1	-0.05599	0.037686	-1.4856	0.137433
lys	H2	-0.00437	0.052101	-0.08389	0.933148
lys	H3	0.004906	0.060579	0.080977	0.935462
lys	H4	0.08793	0.055229	1.59209	0.111412
lys	H6	-0.04579	0.031839	-1.43824	0.150412
lys	H7	-0.00651	0.056911	-0.11432	0.908991
lys	H8	-0.05011	0.056902	-0.88056	0.378589
lys	H9	0.012189	0.048244	0.252646	0.80055
lys	H10	-0.07182	0.051404	-1.39708	0.162437
lys	Rare	0.004805	0.025262	0.190219	0.849143
met	H1	-0.03026	0.036519	-0.82858	0.407374
met	H2	0.036622	0.05056	0.724331	0.468888
met	H3	-0.1398	0.058107	-2.40597	0.016157
met	H4	0.070493	0.053599	1.31519	0.188491
met	H6	-0.01901	0.030888	-0.61552	0.538231
met	H7	0.052924	0.055202	0.958742	0.337724
met	H8	-0.00514	0.055115	-0.09321	0.925742
met	H9	-0.00253	0.046722	-0.05423	0.956758
met	H10	-0.0371	0.049836	-0.74443	0.456644
met	Rare	0.017292	0.024529	0.704953	0.480864
orn	H1	-0.01654	0.035008	-0.47252	0.636569
orn	H2	-0.04354	0.048305	-0.90145	0.36738
orn	H3	0.00412	0.055945	0.073638	0.941301
orn	H4	0.066016	0.051184	1.28979	0.197168
orn	H6	-0.04196	0.029487	-1.42315	0.15474
orn	H7	0.089682	0.052714	1.70129	0.088935
orn	H8	0.091951	0.053157	1.72979	0.083715
orn	H9	-0.06683	0.044788	-1.4922	0.135694
orn	H10	-0.14071	0.047592	-2.95655	0.003122
orn	Rare	0.005929	0.02344	0.252931	0.800329
phe	H1	-0.0217	0.037647	-0.5764	0.564367
phe	H2	-0.00236	0.051942	-0.04545	0.963753
phe	H3	-0.10677	0.060009	-1.77926	0.075243
phe	H4	0.043386	0.055226	0.785598	0.432131
phe	H6	-0.01954	0.031836	-0.61391	0.539296
phe	H7	0.022124	0.056907	0.388781	0.69745
phe	H8	0.017605	0.056871	0.309566	0.756901
phe	H9	-0.06371	0.048215	-1.32132	0.186439
phe	H10	-0.0504	0.051221	-0.98406	0.325124
phe	Rare	-0.02206	0.02526	-0.87346	0.382445
pro	H1	-0.02099	0.036438	-0.57601	0.564631
pro	H2	0.049135	0.050297	0.976905	0.328652
pro	H3	-0.01652	0.058323	-0.28331	0.776946
pro	H4	0.09281	0.053492	1.73501	0.082785
pro	H6	-0.04274	0.030712	-1.39163	0.16408
pro	H7	-0.02816	0.055165	-0.51046	0.609749
pro	H8	0.020263	0.055171	0.367284	0.713419
pro	H9	-0.00105	0.046562	-0.02257	0.981993
pro	H10	-0.03562	0.049672	-0.7171	0.473337
pro	Rare	0.023927	0.024428	0.97951	0.327364
putrescine	H1	-0.00035	0.038732	-0.00916	0.992693
putrescine	H2	-0.0303	0.053621	-0.56512	0.572011
putrescine	H3	-0.14715	0.062045	-2.37173	0.017734
putrescine	H4	0.006315	0.05687	0.111049	0.911581
putrescine	H6	-0.06033	0.032846	-1.83683	0.06628
putrescine	H7	0.092626	0.058911	1.57231	0.115926
putrescine	H8	0.060401	0.058399	1.03428	0.301043
putrescine	H9	-0.12821	0.049734	-2.57802	0.009958
putrescine	H10	-0.19449	0.052961	-3.67221	0.000242
putrescine	Rare	-0.01902	0.026061	-0.72974	0.465576
sdma	H1	-0.05272	0.036205	-1.45627	0.145367
sdma	H2	-0.09942	0.05008	-1.98517	0.047167
sdma	H3	-0.06726	0.058296	-1.15371	0.248662
sdma	H4	-0.04719	0.053074	-0.88911	0.373975
sdma	H6	-0.10094	0.030508	-3.30875	0.000942
sdma	H7	-0.02181	0.054828	-0.39775	0.690829
sdma	H8	-0.08852	0.055256	-1.60194	0.109217
sdma	H9	-0.07236	0.046397	-1.55955	0.118914
sdma	H10	-0.11342	0.049383	-2.29684	0.021659
sdma	Rare	-0.03597	0.0243	-1.48008	0.138899
ser	H1	-0.01945	0.038242	-0.5085	0.611116
ser	H2	0.003954	0.052883	0.074763	0.940406
ser	H3	-0.07538	0.061294	-1.22983	0.218805
ser	H4	0.032847	0.056015	0.586401	0.557626
ser	H6	0.038993	0.032352	1.20527	0.228141
ser	H7	0.148057	0.057911	2.55661	0.010592
ser	H8	0.117988	0.057797	2.04144	0.041247
ser	H9	-0.00623	0.049133	-0.12684	0.899071
ser	H10	-0.05692	0.051965	-1.0954	0.273383
ser	Rare	0.030134	0.025583	1.1779	0.238879
serotonin	H1	0.021559	0.036726	0.587032	0.557202
serotonin	H2	0.042883	0.050991	0.840995	0.400381
serotonin	H3	-0.04488	0.058632	-0.76548	0.444013
serotonin	H4	0.026233	0.053798	0.487616	0.625838
serotonin	H6	-0.02358	0.030973	-0.76125	0.446538
serotonin	H7	0.034017	0.055526	0.612618	0.54015
serotonin	H8	0.006573	0.055408	0.118621	0.905579
serotonin	H9	0.018231	0.046881	0.388868	0.697386
serotonin	H10	0.054742	0.049931	1.09636	0.27296
serotonin	Rare	0.001872	0.024606	0.076087	0.939352
spermidine	H1	-0.0405	0.038406	-1.05458	0.291654
spermidine	H2	0.053644	0.05303	1.01158	0.311777
spermidine	H3	-0.04342	0.06169	-0.70385	0.481553
spermidine	H4	-0.03389	0.056485	-0.59997	0.548548
spermidine	H6	-0.09557	0.032501	-2.94054	0.003288
spermidine	H7	0.004468	0.058316	0.076626	0.938924
spermidine	H8	-0.05286	0.057873	-0.91331	0.361112
spermidine	H9	-0.1376	0.049494	-2.78005	0.00545
spermidine	H10	-0.11323	0.052499	-2.15684	0.031054
spermidine	Rare	-0.03913	0.02578	-1.51786	0.129097
spermine	H1	0.022933	0.039046	0.587341	0.556995
spermine	H2	0.034406	0.053844	0.638984	0.522856
spermine	H3	0.024439	0.062177	0.393062	0.694286
spermine	H4	-0.09904	0.057116	-1.73408	0.082951
spermine	H6	-0.03208	0.032849	-0.97654	0.328831
spermine	H7	0.116215	0.058887	1.97353	0.048477
spermine	H8	0.129479	0.05865	2.20765	0.027303
spermine	H9	-0.01018	0.049993	-0.2037	0.838598
spermine	H10	-0.09946	0.053054	-1.87464	0.060887
spermine	Rare	0.008044	0.026147	0.307658	0.758352
t4_oh_pro	H1	-0.02103	0.037147	-0.5662	0.571278
t4_oh_pro	H2	0.021017	0.051102	0.41127	0.680888
t4_oh_pro	H3	0.023399	0.059344	0.394299	0.693373
t4_oh_pro	H4	0.055172	0.054222	1.01752	0.308944
t4_oh_pro	H6	-0.02907	0.031308	-0.92855	0.353154
t4_oh_pro	H7	-0.02616	0.056164	-0.46577	0.641393
t4_oh_pro	H8	0.02982	0.056136	0.531206	0.595294
t4_oh_pro	H9	-0.04672	0.047458	-0.9844	0.324956
t4_oh_pro	H10	-0.01986	0.050514	-0.3931	0.69426
t4_oh_pro	Rare	0.000172	0.024804	0.006919	0.99448
taurine	H1	0.017763	0.03849	0.4615	0.644455
taurine	H2	-0.01557	0.053129	-0.29305	0.769491
taurine	H3	-0.00989	0.061978	-0.15965	0.87316
taurine	H4	-0.00329	0.056638	-0.05814	0.953636
taurine	H6	-0.00186	0.032558	-0.05727	0.954333
taurine	H7	-0.02364	0.058474	-0.40434	0.685974
taurine	H8	-0.01129	0.057876	-0.19506	0.845351
taurine	H9	0.035702	0.049557	0.720414	0.471296
taurine	H10	0.010384	0.052837	0.196526	0.844205
taurine	Rare	0.019872	0.025846	0.768867	0.441999
thr	H1	-0.05227	0.038235	-1.36713	0.17163
thr	H2	0.022935	0.052772	0.434601	0.663866
thr	H3	-0.07421	0.061099	-1.21457	0.224572
thr	H4	0.104349	0.056203	1.85663	0.063408
thr	H6	-0.04263	0.032309	-1.31934	0.187101
thr	H7	0.004273	0.057937	0.073749	0.941212
thr	H8	0.051685	0.057862	0.893249	0.371756
thr	H9	0.004315	0.049018	0.088028	0.929857
thr	H10	0.050747	0.052178	0.972562	0.330807
thr	Rare	0.03495	0.025552	1.36777	0.171431
trp	H1	0.030025	0.035921	0.835851	0.403269
trp	H2	-0.01705	0.049515	-0.34428	0.730647
trp	H3	-0.00759	0.057319	-0.13247	0.894619
trp	H4	0.084325	0.05272	1.59948	0.109763
trp	H6	0.03164	0.030317	1.04362	0.296698
trp	H7	0.019491	0.054272	0.359129	0.71951
trp	H8	0.005961	0.054452	0.109478	0.912827
trp	H9	-0.0666	0.045843	-1.45271	0.146352
trp	H10	-0.06137	0.048849	-1.25631	0.209047
trp	Rare	0.020423	0.024087	0.847886	0.396532
tyr	H1	-0.02985	0.03696	-0.80751	0.419404
tyr	H2	0.084137	0.051047	1.64823	0.099353
tyr	H3	-0.0589	0.058917	-0.99977	0.317458
tyr	H4	0.131387	0.054108	2.42822	0.0152
tyr	H6	0.040413	0.031166	1.29671	0.194776
tyr	H7	0.068571	0.055751	1.22995	0.218761
tyr	H8	0.04123	0.055729	0.739822	0.459434
tyr	H9	0.023282	0.04726	0.492643	0.622281
tyr	H10	-0.06036	0.050358	-1.19857	0.230737
tyr	Rare	0.020809	0.024742	0.841029	0.400362
val	H1	-0.00752	0.035108	-0.2143	0.830316
val	H2	0.065345	0.048602	1.34449	0.178836
val	H3	-0.09544	0.056306	-1.69493	0.090135
val	H4	0.05533	0.051469	1.07503	0.282401
val	H6	-0.04794	0.029672	-1.61583	0.106178
val	H7	-0.00878	0.053009	-0.16572	0.868381
val	H8	-0.03835	0.053338	-0.71893	0.472211
val	H9	-0.03517	0.044865	-0.78383	0.433166
val	H10	-0.05257	0.048027	-1.09464	0.273713
val	Rare	-0.01767	0.023602	-0.74851	0.454176
c0	H1	-0.0342	0.035103	-0.97428	0.329951
c0	H2	0.012407	0.048373	0.256487	0.797583
c0	H3	0.013345	0.05606	0.238052	0.811848
c0	H4	-0.00814	0.051456	-0.15814	0.87435
c0	H6	-0.01936	0.029646	-0.65288	0.513857
c0	H7	0.074829	0.053067	1.41009	0.158561
c0	H8	0.045452	0.052493	0.865864	0.386596
c0	H9	-0.09295	0.044999	-2.06564	0.038902
c0	H10	-0.00036	0.047858	-0.00754	0.993986
c0	Rare	-0.01105	0.02351	-0.46999	0.63838
c10	H1	-0.03743	0.038179	-0.9804	0.326922
c10	H2	-0.07117	0.052401	-1.35828	0.174421
c10	H3	-0.06967	0.061024	-1.14161	0.253658
c10	H4	0.089234	0.055874	1.59704	0.110304
c10	H6	-0.07309	0.032197	-2.27017	0.023229
c10	H7	-0.03484	0.057452	-0.60633	0.544314
c10	H8	-0.05435	0.057886	-0.93891	0.347811
c10	H9	-0.00525	0.048915	-0.10734	0.914523
c10	H10	-0.05588	0.051886	-1.07689	0.281567
c10	Rare	-0.01318	0.025537	-0.51606	0.605828
c10_1	H1	-0.04383	0.038199	-1.1473	0.251301
c10_1	H2	-0.01182	0.052721	-0.22419	0.822616
c10_1	H3	-0.14185	0.060946	-2.32747	0.01997
c10_1	H4	0.022229	0.055982	0.397079	0.691322
c10_1	H6	-0.07185	0.032221	-2.22986	0.02579
c10_1	H7	0.041387	0.057602	0.718502	0.472473
c10_1	H8	-0.01833	0.05778	-0.31731	0.751015
c10_1	H9	-0.04167	0.048867	-0.85267	0.393875
c10_1	H10	-0.11697	0.052006	-2.24917	0.024534
c10_1	Rare	-0.01517	0.025626	-0.59212	0.55379
c10_2	H1	0.021549	0.03825	0.563377	0.573197
c10_2	H2	-0.02034	0.052388	-0.38835	0.697769
c10_2	H3	0.058395	0.060907	0.958753	0.337718
c10_2	H4	0.037555	0.05602	0.670387	0.502635
c10_2	H6	-0.02481	0.032145	-0.77187	0.440217
c10_2	H7	-0.03794	0.057606	-0.65866	0.510135
c10_2	H8	0.004181	0.057153	0.07316	0.941681
c10_2	H9	-0.09519	0.048867	-1.94792	0.051467
c10_2	H10	-0.06839	0.051987	-1.31556	0.188368
c10_2	Rare	0.020241	0.025489	0.794112	0.427158
c12	H1	-0.01947	0.037756	-0.51557	0.606169
c12	H2	-0.05758	0.052131	-1.10461	0.269369
c12	H3	-0.05907	0.060691	-0.97327	0.330454
c12	H4	0.069812	0.055441	1.25923	0.207993
c12	H6	-0.07591	0.031916	-2.37858	0.017408
c12	H7	-0.00051	0.057024	-0.00889	0.992904
c12	H8	0.051438	0.057607	0.892919	0.371933
c12	H9	-0.00287	0.048502	-0.05921	0.952789
c12	H10	-0.0364	0.051504	-0.70683	0.479699
c12	Rare	-0.00893	0.025321	-0.35281	0.724238
c12_dc	H1	0.024714	0.038916	0.635055	0.525415
c12_dc	H2	0.021292	0.053693	0.396544	0.691717
c12_dc	H3	0.101837	0.062586	1.62715	0.103753
c12_dc	H4	0.08063	0.057167	1.41043	0.158459
c12_dc	H6	-0.04758	0.032909	-1.44582	0.148276
c12_dc	H7	0.065752	0.059001	1.11443	0.265136
c12_dc	H8	0.011939	0.058805	0.203019	0.839126
c12_dc	H9	-0.08408	0.04986	-1.68627	0.091791
c12_dc	H10	0.081298	0.053187	1.52854	0.126426
c12_dc	Rare	0.004591	0.026087	0.176005	0.860295
c12_1	H1	-0.03939	0.037793	-1.04218	0.297364
c12_1	H2	-0.04051	0.052033	-0.7785	0.436305
c12_1	H3	-0.08017	0.060673	-1.32128	0.186453
c12_1	H4	0.0823	0.055429	1.48479	0.137647
c12_1	H6	-0.11622	0.031896	-3.64381	0.000271
c12_1	H7	-0.01482	0.057286	-0.25871	0.795867
c12_1	H8	0.078024	0.05733	1.36095	0.173575
c12_1	H9	-0.03281	0.048553	-0.6758	0.499193
c12_1	H10	-0.0359	0.051462	-0.69766	0.485412
c12_1	Rare	-0.04064	0.025372	-1.6017	0.109271
c14	H1	0.020509	0.037374	0.548763	0.583187
c14	H2	-0.02466	0.0517	-0.47699	0.633386
c14	H3	-0.03508	0.06013	-0.58341	0.559635
c14	H4	0.118039	0.054991	2.14653	0.031867
c14	H6	-0.02736	0.031559	-0.86705	0.385944
c14	H7	0.093899	0.056492	1.66216	0.096527
c14	H8	0.07687	0.057014	1.34828	0.177615
c14	H9	0.011517	0.047864	0.240629	0.80985
c14	H10	-0.00586	0.050965	-0.11499	0.908454
c14	Rare	0.021609	0.025032	0.863262	0.388025
c14_1	H1	-0.01443	0.038187	-0.37794	0.705489
c14_1	H2	-0.06179	0.052699	-1.17243	0.241067
c14_1	H3	-0.04249	0.061339	-0.69275	0.488489
c14_1	H4	0.079557	0.056006	1.42052	0.155503
c14_1	H6	-0.0588	0.032304	-1.82025	0.068766
c14_1	H7	0.060489	0.057696	1.0484	0.294492
c14_1	H8	0.051343	0.058012	0.885035	0.37617
c14_1	H9	0.002421	0.049058	0.049343	0.960647
c14_1	H10	0.00796	0.051977	0.153145	0.878289
c14_1	Rare	-0.01392	0.025559	-0.54475	0.585947
c14_1_oh	H1	0.023041	0.03789	0.608095	0.543145
c14_1_oh	H2	0.01417	0.05236	0.270625	0.786688
c14_1_oh	H3	0.115436	0.060448	1.90968	0.056217
c14_1_oh	H4	0.048568	0.055512	0.874901	0.38166
c14_1_oh	H6	0.01994	0.031988	0.623351	0.533075
c14_1_oh	H7	0.107531	0.057269	1.87766	0.060472
c14_1_oh	H8	0.108218	0.057613	1.87835	0.060377
c14_1_oh	H9	-0.02019	0.048591	-0.41541	0.677852
c14_1_oh	H10	-0.02678	0.051561	-0.5194	0.603498
c14_1_oh	Rare	0.03255	0.025417	1.28063	0.200367
c14_2	H1	-0.04279	0.03816	-1.12144	0.262143
c14_2	H2	-0.09175	0.052785	-1.73811	0.082238
c14_2	H3	-0.00085	0.061254	-0.01381	0.988978
c14_2	H4	0.05249	0.056148	0.934858	0.349896
c14_2	H6	-0.10881	0.032275	-3.37141	0.000752
c14_2	H7	0.011041	0.057733	0.191243	0.848341
c14_2	H8	-0.03491	0.057742	-0.60456	0.545492
c14_2	H9	-0.03448	0.049072	-0.70269	0.482272
c14_2	H10	-0.04829	0.052126	-0.92649	0.354223
c14_2	Rare	-0.01265	0.025579	-0.49465	0.620863
c14_2_oh	H1	-0.0353	0.034131	-1.03423	0.301068
c14_2_oh	H2	-0.07436	0.046995	-1.5824	0.113606
c14_2_oh	H3	-0.00579	0.054609	-0.10611	0.915496
c14_2_oh	H4	0.060108	0.049912	1.20428	0.228524
c14_2_oh	H6	-0.06575	0.028748	-2.28717	0.022217
c14_2_oh	H7	-0.03351	0.051633	-0.64906	0.516322
c14_2_oh	H8	0.004363	0.051269	0.085105	0.93218
c14_2_oh	H9	0.031598	0.043522	0.726012	0.467857
c14_2_oh	H10	-0.08969	0.046361	-1.93461	0.053081
c14_2_oh	Rare	0.016103	0.022838	0.705082	0.480784
c16	H1	0.012234	0.036215	0.337812	0.735516
c16	H2	-0.02537	0.050044	-0.507	0.612174
c16	H3	-0.06553	0.058189	-1.12625	0.260102
c16	H4	0.064243	0.053262	1.20616	0.227798
c16	H6	-0.02407	0.030638	-0.78549	0.432197
c16	H7	0.025642	0.05486	0.467414	0.640219
c16	H8	0.120018	0.054629	2.19695	0.028059
c16	H9	0.053216	0.046299	1.14938	0.250441
c16	H10	-0.03093	0.04934	-0.62678	0.530825
c16	Rare	0.009074	0.02431	0.373245	0.708978
c16_oh	H1	0.022336	0.038685	0.577375	0.563706
c16_oh	H2	-0.02514	0.053344	-0.47127	0.637464
c16_oh	H3	0.079034	0.062377	1.26703	0.20519
c16_oh	H4	-0.0337	0.057156	-0.5896	0.555481
c16_oh	H6	-0.03334	0.032632	-1.02164	0.306989
c16_oh	H7	0.075591	0.058574	1.29053	0.196913
c16_oh	H8	0.006675	0.058286	0.114527	0.908824
c16_oh	H9	-0.0161	0.049595	-0.32471	0.745414
c16_oh	H10	0.031453	0.052762	0.596132	0.551107
c16_oh	Rare	0.000394	0.025919	0.01519	0.987881
c16_1	H1	-0.0376	0.037018	-1.01575	0.309786
c16_1	H2	-0.07216	0.051136	-1.41111	0.158259
c16_1	H3	-0.02596	0.05954	-0.43601	0.66284
c16_1	H4	0.037409	0.054287	0.689083	0.490795
c16_1	H6	-0.04949	0.031255	-1.58355	0.113345
c16_1	H7	0.091539	0.055945	1.63624	0.101837
c16_1	H8	0.095422	0.056063	1.70206	0.088792
c16_1	H9	-0.02169	0.047573	-0.45585	0.648516
c16_1	H10	0.043158	0.05042	0.855968	0.392047
c16_1	Rare	-0.02194	0.024794	-0.88478	0.376306
c16_1_oh	H1	0.077638	0.037838	2.05182	0.040226
c16_1_oh	H2	0.033257	0.052281	0.636128	0.524715
c16_1_oh	H3	0.078405	0.060665	1.29243	0.196253
c16_1_oh	H4	0.093965	0.055669	1.68792	0.091474
c16_1_oh	H6	-0.0241	0.032011	-0.75286	0.451562
c16_1_oh	H7	0.023571	0.057287	0.411446	0.680759
c16_1_oh	H8	0.042146	0.057314	0.735352	0.462151
c16_1_oh	H9	0.030828	0.048476	0.635936	0.52484
c16_1_oh	H10	-0.05444	0.05169	-1.0533	0.292244
c16_1_oh	Rare	0.026249	0.025403	1.03331	0.301498
c18	H1	0.033319	0.035082	0.94976	0.342269
c18	H2	-0.06919	0.048397	-1.42963	0.152869
c18	H3	0.03829	0.056191	0.681432	0.495622
c18	H4	0.088741	0.051492	1.7234	0.084864
c18	H6	-0.01433	0.029628	-0.48372	0.628601
c18	H7	0.022204	0.05303	0.418705	0.675446
c18	H8	0.083441	0.05343	1.56169	0.118409
c18	H9	0.080188	0.044848	1.78801	0.073821
c18	H10	-0.12738	0.04785	-2.6621	0.007784
c18	Rare	0.038102	0.023554	1.61767	0.105782
c18_1	H1	-0.04322	0.036316	-1.19002	0.23408
c18_1	H2	-0.07453	0.050342	-1.48056	0.13877
c18_1	H3	0.039642	0.058422	0.678545	0.49745
c18_1	H4	0.058869	0.053464	1.1011	0.270894
c18_1	H6	-0.02176	0.030736	-0.70801	0.478966
c18_1	H7	0.012636	0.054999	0.229746	0.818297
c18_1	H8	0.08589	0.055327	1.55241	0.120613
c18_1	H9	-0.00698	0.046663	-0.14962	0.881067
c18_1	H10	0.017972	0.049682	0.361753	0.717548
c18_1	Rare	0.005332	0.024425	0.218299	0.827203
c2	H1	-0.0581	0.037423	-1.55249	0.120593
c2	H2	-0.05894	0.051813	-1.13748	0.25538
c2	H3	-0.0362	0.060678	-0.59659	0.550802
c2	H4	-0.0344	0.054858	-0.62713	0.530593
c2	H6	-0.06576	0.031609	-2.08039	0.037528
c2	H7	0.052544	0.056664	0.927285	0.353812
c2	H8	-0.01764	0.056383	-0.31286	0.754395
c2	H9	-0.04392	0.048078	-0.91358	0.360971
c2	H10	-0.04632	0.051118	-0.90606	0.364938
c2	Rare	-0.04626	0.025074	-1.84511	0.065066
c3	H1	-0.04414	0.035047	-1.25948	0.207901
c3	H2	0.004961	0.048401	0.102497	0.918365
c3	H3	-0.032	0.056319	-0.56813	0.569965
c3	H4	0.042539	0.051393	0.827719	0.40786
c3	H6	-0.07811	0.029582	-2.6403	0.008303
c3	H7	-0.04432	0.05306	-0.83537	0.403541
c3	H8	-0.01634	0.052761	-0.30968	0.756815
c3	H9	-0.08872	0.044825	-1.97932	0.047821
c3	H10	-0.02164	0.047813	-0.45269	0.650784
c3	Rare	-0.00615	0.023533	-0.26139	0.793798
c3_dc_c4_oh	H1	-0.04051	0.038765	-1.04512	0.296004
c3_dc_c4_oh	H2	-0.07128	0.05334	-1.33642	0.181459
c3_dc_c4_oh	H3	0.041392	0.062242	0.66502	0.506061
c3_dc_c4_oh	H4	-0.03679	0.056791	-0.64789	0.517077
c3_dc_c4_oh	H6	-0.05548	0.032851	-1.68881	0.091303
c3_dc_c4_oh	H7	0.02052	0.058829	0.348813	0.727241
c3_dc_c4_oh	H8	-0.00627	0.059014	-0.10631	0.915338
c3_dc_c4_oh	H9	-0.10172	0.049675	-2.04762	0.040636
c3_dc_c4_oh	H10	0.030162	0.052921	0.569946	0.568734
c3_dc_c4_oh	Rare	-0.01964	0.026043	-0.75411	0.45081
c3_1	H1	-0.06779	0.038386	-1.76592	0.077455
c3_1	H2	-0.05849	0.052774	-1.10828	0.26778
c3_1	H3	0.037129	0.061561	0.603134	0.54644
c3_1	H4	0.019595	0.056185	0.348756	0.727284
c3_1	H6	-0.08052	0.032339	-2.48975	0.012808
c3_1	H7	-0.00202	0.05788	-0.03495	0.972122
c3_1	H8	-0.04838	0.057815	-0.83681	0.402729
c3_1	H9	-0.06589	0.048978	-1.34535	0.178559
c3_1	H10	0.00397	0.052202	0.076057	0.939376
c3_1	Rare	-0.0143	0.025655	-0.55748	0.577215
c4	H1	-0.0937	0.037818	-2.47753	0.013254
c4	H2	-0.02399	0.052134	-0.46014	0.64543
c4	H3	-0.00578	0.060682	-0.09529	0.924084
c4	H4	0.01508	0.055362	0.272396	0.785326
c4	H6	-0.09565	0.031789	-3.00896	0.002631
c4	H7	0.007447	0.057293	0.129978	0.896588
c4	H8	-0.08785	0.05741	-1.53031	0.125988
c4	H9	-0.16404	0.048384	-3.39032	0.000702
c4	H10	-0.02704	0.051417	-0.52589	0.598982
c4	Rare	-0.03375	0.025263	-1.33602	0.18159
c4_1	H1	-0.02657	0.038271	-0.69423	0.487559
c4_1	H2	-0.02536	0.053095	-0.47757	0.632973
c4_1	H3	0.057914	0.061289	0.944946	0.344721
c4_1	H4	0.076829	0.056138	1.36857	0.171179
c4_1	H6	-0.01645	0.03243	-0.50724	0.612002
c4_1	H7	0.04492	0.057843	0.776584	0.437432
c4_1	H8	0.010048	0.057565	0.174547	0.861441
c4_1	H9	0.007732	0.048973	0.157886	0.874552
c4_1	H10	0.064377	0.052129	1.23497	0.216887
c4_1	Rare	0.045878	0.025658	1.78802	0.073819
c5	H1	-0.00918	0.034429	-0.26673	0.789685
c5	H2	-0.00575	0.047883	-0.12007	0.904432
c5	H3	0.018281	0.055288	0.330644	0.740924
c5	H4	-0.03213	0.050621	-0.63468	0.525659
c5	H6	-0.07146	0.029128	-2.45346	0.014175
c5	H7	0.025129	0.052203	0.481369	0.63027
c5	H8	-0.05319	0.052236	-1.01832	0.308562
c5	H9	-0.03939	0.044364	-0.88799	0.374578
c5	H10	-0.02272	0.047082	-0.48266	0.629352
c5	Rare	-0.00681	0.023151	-0.29399	0.768775
c5_dc_c6_oh	H1	-0.04175	0.038046	-1.09727	0.272562
c5_dc_c6_oh	H2	-0.07441	0.05267	-1.4128	0.157762
c5_dc_c6_oh	H3	0.048768	0.060957	0.800047	0.423712
c5_dc_c6_oh	H4	0.010881	0.055871	0.194754	0.845592
c5_dc_c6_oh	H6	-0.04867	0.032133	-1.5147	0.129896
c5_dc_c6_oh	H7	-0.03057	0.057344	-0.53304	0.594023
c5_dc_c6_oh	H8	0.002635	0.057464	0.045854	0.963428
c5_dc_c6_oh	H9	-0.11173	0.048753	-2.29177	0.02195
c5_dc_c6_oh	H10	-0.06447	0.052005	-1.23964	0.215154
c5_dc_c6_oh	Rare	0.012788	0.025505	0.501387	0.616116
c5_m_dc	H1	0.025804	0.038775	0.665471	0.505772
c5_m_dc	H2	-0.01402	0.053337	-0.26293	0.792614
c5_m_dc	H3	0.129519	0.062115	2.08516	0.037093
c5_m_dc	H4	0.099593	0.056837	1.75225	0.079777
c5_m_dc	H6	-0.04388	0.032734	-1.34064	0.180083
c5_m_dc	H7	0.001461	0.058685	0.024902	0.980134
c5_m_dc	H8	0.102815	0.058437	1.75943	0.078551
c5_m_dc	H9	-0.05769	0.049421	-1.16739	0.243095
c5_m_dc	H10	0.01054	0.052751	0.199799	0.841644
c5_m_dc	Rare	0.014724	0.025957	0.567229	0.570578
c5_oh_c3_dc_m	H1	-0.04139	0.037574	-1.10156	0.270695
c5_oh_c3_dc_m	H2	0.004922	0.051849	0.094931	0.924373
c5_oh_c3_dc_m	H3	0.061797	0.060355	1.02389	0.305925
c5_oh_c3_dc_m	H4	0.027291	0.055232	0.494105	0.621248
c5_oh_c3_dc_m	H6	-0.12227	0.031821	-3.84228	0.000123
c5_oh_c3_dc_m	H7	0.063038	0.057136	1.10329	0.269939
c5_oh_c3_dc_m	H8	-0.02223	0.056565	-0.39302	0.694321
c5_oh_c3_dc_m	H9	-0.07526	0.048358	-1.55624	0.119699
c5_oh_c3_dc_m	H10	-0.11602	0.051445	-2.25532	0.024146
c5_oh_c3_dc_m	Rare	0.002492	0.025234	0.098771	0.921323
c5_1	H1	-0.04952	0.038021	-1.30231	0.192857
c5_1	H2	-0.01833	0.052519	-0.34895	0.72714
c5_1	H3	0.167397	0.06045	2.76918	0.005635
c5_1	H4	0.00988	0.055602	0.177688	0.858973
c5_1	H6	-0.1126	0.032078	-3.5103	0.000451
c5_1	H7	0.06228	0.057421	1.08462	0.278131
c5_1	H8	-0.04241	0.057395	-0.73898	0.459943
c5_1	H9	-0.05725	0.04867	-1.17619	0.239563
c5_1	H10	-0.08565	0.0518	-1.65351	0.098274
c5_1	Rare	0.030939	0.025418	1.21717	0.223582
c5_1_dc	H1	-0.03814	0.037963	-1.00471	0.315074
c5_1_dc	H2	0.040801	0.052355	0.779314	0.435823
c5_1_dc	H3	0.115057	0.061162	1.88119	0.05999
c5_1_dc	H4	-0.01707	0.055694	-0.30654	0.759203
c5_1_dc	H6	-0.06996	0.032011	-2.18545	0.028891
c5_1_dc	H7	0.056634	0.057503	0.984896	0.324711
c5_1_dc	H8	0.069657	0.057278	1.21612	0.223981
c5_1_dc	H9	0.004264	0.048763	0.087441	0.930324
c5_1_dc	H10	0.036038	0.051721	0.69678	0.485965
c5_1_dc	Rare	0.004533	0.025441	0.178182	0.858586
c6_c4_1_dc	H1	-0.04489	0.037056	-1.21134	0.22581
c6_c4_1_dc	H2	-0.02695	0.05095	-0.52904	0.596793
c6_c4_1_dc	H3	-0.05242	0.059371	-0.88287	0.37734
c6_c4_1_dc	H4	-0.0099	0.054257	-0.18247	0.85522
c6_c4_1_dc	H6	-0.08163	0.031293	-2.60858	0.009112
c6_c4_1_dc	H7	-0.02283	0.055977	-0.40778	0.683446
c6_c4_1_dc	H8	-0.01958	0.056265	-0.34808	0.727793
c6_c4_1_dc	H9	-0.02216	0.047559	-0.46602	0.641215
c6_c4_1_dc	H10	-0.03069	0.050446	-0.60845	0.542911
c6_c4_1_dc	Rare	-0.0078	0.024782	-0.31466	0.753031
c6_1	H1	-0.01837	0.03861	-0.47575	0.63427
c6_1	H2	0.022762	0.053265	0.427331	0.669152
c6_1	H3	0.083486	0.06225	1.34115	0.179918
c6_1	H4	-0.00072	0.056939	-0.01268	0.989887
c6_1	H6	-0.06294	0.032623	-1.92948	0.053714
c6_1	H7	0.040263	0.058395	0.689491	0.490538
c6_1	H8	-0.04007	0.058477	-0.68517	0.493258
c6_1	H9	-0.0091	0.049848	-0.18259	0.855124
c6_1	H10	-0.0645	0.052856	-1.22021	0.222427
c6_1	Rare	0.032375	0.025911	1.24946	0.21154
c8	H1	-0.05596	0.037923	-1.4756	0.140098
c8	H2	-0.01724	0.052064	-0.33115	0.740544
c8	H3	-0.07937	0.060816	-1.30512	0.191899
c8	H4	0.044544	0.055555	0.801803	0.422696
c8	H6	-0.05981	0.032037	-1.86673	0.061983
c8	H7	-0.01503	0.057139	-0.263	0.792562
c8	H8	-0.07068	0.05749	-1.22939	0.218968
c8	H9	-0.02317	0.048594	-0.47681	0.633512
c8	H10	-0.08824	0.051602	-1.70996	0.087319
c8	Rare	-0.01527	0.025398	-0.60139	0.547603
c9	H1	0.018591	0.038179	0.48694	0.626317
c9	H2	0.049574	0.052816	0.938612	0.347964
c9	H3	0.091498	0.061197	1.49513	0.134927
c9	H4	0.06969	0.056149	1.24115	0.214593
c9	H6	-0.00969	0.032237	-0.30066	0.763685
c9	H7	0.055474	0.057795	0.959839	0.337171
c9	H8	-0.04196	0.058087	-0.72243	0.470058
c9	H9	0.022805	0.048991	0.465482	0.641602
c9	H10	-0.00095	0.052029	-0.01835	0.985357
c9	Rare	0.066042	0.025607	2.57903	0.009929
h1	H1	0.061039	0.035797	1.70516	0.088211
h1	H2	0.036457	0.049464	0.737035	0.461127
h1	H3	-0.07784	0.057246	-1.35967	0.17398
h1	H4	0.081351	0.052563	1.5477	0.121743
h1	H6	-0.01458	0.030215	-0.48244	0.629509
h1	H7	-0.01011	0.054139	-0.18676	0.851855
h1	H8	0.048733	0.053594	0.909299	0.363225
h1	H9	0.005736	0.045771	0.125321	0.900273
h1	H10	0.022614	0.048769	0.463698	0.64288
h1	Rare	0.020554	0.023989	0.856786	0.391594
lyso_pc_a_c14_0	H1	0.059925	0.038868	1.54177	0.123178
lyso_pc_a_c14_0	H2	0.016626	0.054008	0.307853	0.758204
lyso_pc_a_c14_0	H3	-0.03755	0.062875	-0.5972	0.550398
lyso_pc_a_c14_0	H4	0.060352	0.057097	1.05702	0.290541
lyso_pc_a_c14_0	H6	-0.02521	0.032884	-0.76652	0.443395
lyso_pc_a_c14_0	H7	0.005939	0.058967	0.100723	0.919774
lyso_pc_a_c14_0	H8	0.042784	0.059037	0.724701	0.468661
lyso_pc_a_c14_0	H9	-0.0422	0.050068	-0.8429	0.399316
lyso_pc_a_c14_0	H10	-0.01785	0.053134	-0.33598	0.736897
lyso_pc_a_c14_0	Rare	0.041206	0.026093	1.57922	0.114334
lyso_pc_a_c16_0	H1	0.063341	0.036873	1.7178	0.08588
lyso_pc_a_c16_0	H2	-0.00448	0.050815	-0.08818	0.929736
lyso_pc_a_c16_0	H3	-0.03951	0.059182	-0.66761	0.504404
lyso_pc_a_c16_0	H4	0.024973	0.054153	0.461151	0.644706
lyso_pc_a_c16_0	H6	-0.00444	0.031129	-0.14265	0.88657
lyso_pc_a_c16_0	H7	0.096633	0.055747	1.73341	0.08307
lyso_pc_a_c16_0	H8	0.103566	0.055684	1.8599	0.062945
lyso_pc_a_c16_0	H9	-0.00352	0.047129	-0.07475	0.940414
lyso_pc_a_c16_0	H10	-0.05423	0.050141	-1.08162	0.279462
lyso_pc_a_c16_0	Rare	0.028757	0.024685	1.16497	0.244074
lyso_pc_a_c16_1	H1	0.029066	0.038291	0.759096	0.447822
lyso_pc_a_c16_1	H2	0.04146	0.053269	0.778317	0.43641
lyso_pc_a_c16_1	H3	-0.0301	0.061393	-0.49025	0.623976
lyso_pc_a_c16_1	H4	0.054816	0.05621	0.975206	0.329494
lyso_pc_a_c16_1	H6	-0.02357	0.032313	-0.72952	0.465708
lyso_pc_a_c16_1	H7	0.002175	0.058049	0.037465	0.970115
lyso_pc_a_c16_1	H8	0.190807	0.057879	3.29665	0.000984
lyso_pc_a_c16_1	H9	0.021157	0.048995	0.431808	0.665895
lyso_pc_a_c16_1	H10	-0.01018	0.052251	-0.19486	0.845506
lyso_pc_a_c16_1	Rare	0.038456	0.025687	1.49712	0.134411
lyso_pc_a_c17_0	H1	0.00979	0.037719	0.259562	0.79521
lyso_pc_a_c17_0	H2	0.034816	0.051805	0.672058	0.50157
lyso_pc_a_c17_0	H3	0.037989	0.060161	0.631466	0.527758
lyso_pc_a_c17_0	H4	0.010633	0.055001	0.193316	0.846717
lyso_pc_a_c17_0	H6	0.020248	0.031694	0.638836	0.522952
lyso_pc_a_c17_0	H7	0.154045	0.056909	2.70686	0.00681
lyso_pc_a_c17_0	H8	0.055037	0.05672	0.970317	0.331924
lyso_pc_a_c17_0	H9	0.013393	0.04818	0.277984	0.781034
lyso_pc_a_c17_0	H10	-0.08093	0.051195	-1.58089	0.113951
lyso_pc_a_c17_0	Rare	0.048637	0.025151	1.93379	0.053182
lyso_pc_a_c18_0	H1	0.043621	0.03722	1.17197	0.24125
lyso_pc_a_c18_0	H2	0.027778	0.051368	0.540772	0.588683
lyso_pc_a_c18_0	H3	0.037012	0.059566	0.621355	0.534388
lyso_pc_a_c18_0	H4	0.040859	0.054544	0.7491	0.453824
lyso_pc_a_c18_0	H6	0.023158	0.031402	0.737459	0.460869
lyso_pc_a_c18_0	H7	0.106506	0.056276	1.89255	0.058461
lyso_pc_a_c18_0	H8	0.065013	0.056234	1.15612	0.247675
lyso_pc_a_c18_0	H9	0.024873	0.047688	0.521567	0.601989
lyso_pc_a_c18_0	H10	-0.10268	0.050604	-2.02914	0.042484
lyso_pc_a_c18_0	Rare	0.032126	0.02494	1.28815	0.19774
lyso_pc_a_c18_1	H1	0.042236	0.036571	1.15493	0.248162
lyso_pc_a_c18_1	H2	-0.01976	0.050507	-0.39116	0.695693
lyso_pc_a_c18_1	H3	0.010546	0.058505	0.180255	0.856958
lyso_pc_a_c18_1	H4	-0.00386	0.053686	-0.07198	0.942617
lyso_pc_a_c18_1	H6	-0.01148	0.030869	-0.37191	0.709973
lyso_pc_a_c18_1	H7	0.080105	0.055571	1.44149	0.149493
lyso_pc_a_c18_1	H8	0.097625	0.055525	1.7582	0.07876
lyso_pc_a_c18_1	H9	0.004196	0.047051	0.089188	0.928935
lyso_pc_a_c18_1	H10	-0.07907	0.049832	-1.58663	0.112644
lyso_pc_a_c18_1	Rare	0.022361	0.024556	0.910618	0.36253
lyso_pc_a_c18_2	H1	0.022933	0.036074	0.635728	0.524976
lyso_pc_a_c18_2	H2	0.022805	0.049903	0.45698	0.6477
lyso_pc_a_c18_2	H3	-0.00643	0.05786	-0.11105	0.911584
lyso_pc_a_c18_2	H4	-0.03672	0.05297	-0.69331	0.48814
lyso_pc_a_c18_2	H6	-0.01184	0.030535	-0.38787	0.698125
lyso_pc_a_c18_2	H7	0.141764	0.054858	2.58419	0.009782
lyso_pc_a_c18_2	H8	0.039566	0.054674	0.723673	0.469292
lyso_pc_a_c18_2	H9	0.039651	0.046485	0.852988	0.393697
lyso_pc_a_c18_2	H10	-0.09562	0.049365	-1.93699	0.052789
lyso_pc_a_c18_2	Rare	0.017266	0.024245	0.712175	0.476381
lyso_pc_a_c20_3	H1	0.036752	0.03613	1.01721	0.309089
lyso_pc_a_c20_3	H2	-0.00724	0.050045	-0.14461	0.885027
lyso_pc_a_c20_3	H3	0.015925	0.058067	0.274262	0.783892
lyso_pc_a_c20_3	H4	0.02567	0.053021	0.484149	0.628296
lyso_pc_a_c20_3	H6	0.006843	0.030556	0.223941	0.82281
lyso_pc_a_c20_3	H7	0.023095	0.054727	0.422	0.673039
lyso_pc_a_c20_3	H8	0.088922	0.054624	1.62788	0.103597
lyso_pc_a_c20_3	H9	0.048795	0.046391	1.05181	0.292926
lyso_pc_a_c20_3	H10	-0.06452	0.049303	-1.3087	0.190681
lyso_pc_a_c20_3	Rare	0.008564	0.024282	0.352699	0.724325
lyso_pc_a_c20_4	H1	0.02886	0.034399	0.838982	0.40151
lyso_pc_a_c20_4	H2	-0.03935	0.04753	-0.82793	0.407743
lyso_pc_a_c20_4	H3	0.018523	0.055184	0.335667	0.737133
lyso_pc_a_c20_4	H4	-0.00993	0.050574	-0.19628	0.844396
lyso_pc_a_c20_4	H6	-0.0219	0.02913	-0.75182	0.452186
lyso_pc_a_c20_4	H7	0.041922	0.052197	0.803151	0.421916
lyso_pc_a_c20_4	H8	0.116691	0.052176	2.23648	0.025354
lyso_pc_a_c20_4	H9	0.032481	0.044235	0.734288	0.462799
lyso_pc_a_c20_4	H10	-0.04213	0.046991	-0.89648	0.370031
lyso_pc_a_c20_4	Rare	0.027579	0.023161	1.19076	0.233789
lyso_pc_a_c24_0	H1	0.080947	0.038269	2.1152	0.03445
lyso_pc_a_c24_0	H2	0.034238	0.052658	0.650188	0.515593
lyso_pc_a_c24_0	H3	0.003635	0.060956	0.059635	0.952448
lyso_pc_a_c24_0	H4	0.031169	0.056109	0.555509	0.578565
lyso_pc_a_c24_0	H6	0.021181	0.032292	0.655912	0.511904
lyso_pc_a_c24_0	H7	0.107647	0.057841	1.86108	0.062777
lyso_pc_a_c24_0	H8	0.100405	0.0573	1.75227	0.079774
lyso_pc_a_c24_0	H9	-0.07369	0.049019	-1.50329	0.132813
lyso_pc_a_c24_0	H10	-0.04322	0.052167	-0.82851	0.407412
lyso_pc_a_c24_0	Rare	0.034317	0.025575	1.34182	0.179701
lyso_pc_a_c26_0	H1	0.047988	0.038514	1.24602	0.212803
lyso_pc_a_c26_0	H2	-0.02087	0.053251	-0.39189	0.69515
lyso_pc_a_c26_0	H3	0.004172	0.06169	0.06763	0.946082
lyso_pc_a_c26_0	H4	0.061478	0.05646	1.08887	0.276251
lyso_pc_a_c26_0	H6	-0.00129	0.032521	-0.03971	0.968329
lyso_pc_a_c26_0	H7	0.052172	0.058291	0.895042	0.370797
lyso_pc_a_c26_0	H8	0.112494	0.057684	1.95016	0.051199
lyso_pc_a_c26_0	H9	-0.05888	0.049373	-1.19255	0.233087
lyso_pc_a_c26_0	H10	0.065833	0.052431	1.25562	0.209299
lyso_pc_a_c26_0	Rare	0.035342	0.025827	1.36843	0.171225
lyso_pc_a_c26_1	H1	0.076926	0.038348	2.00601	0.044896
lyso_pc_a_c26_1	H2	0.020784	0.05296	0.392459	0.694732
lyso_pc_a_c26_1	H3	0.057758	0.061008	0.946725	0.343813
lyso_pc_a_c26_1	H4	0.07979	0.056176	1.42038	0.155545
lyso_pc_a_c26_1	H6	-0.01625	0.032358	-0.50234	0.615447
lyso_pc_a_c26_1	H7	0.085099	0.057966	1.46808	0.142131
lyso_pc_a_c26_1	H8	0.077957	0.05767	1.35177	0.176495
lyso_pc_a_c26_1	H9	-0.00672	0.049244	-0.13642	0.891493
lyso_pc_a_c26_1	H10	0.01573	0.052504	0.299591	0.764499
lyso_pc_a_c26_1	Rare	0.032586	0.025739	1.26603	0.205547
lyso_pc_a_c28_0	H1	0.086672	0.038571	2.24707	0.024668
lyso_pc_a_c28_0	H2	0.013697	0.053183	0.257551	0.796761
lyso_pc_a_c28_0	H3	0.013853	0.061732	0.2244	0.822453
lyso_pc_a_c28_0	H4	-0.0009	0.056519	-0.01587	0.98734
lyso_pc_a_c28_0	H6	0.043165	0.032574	1.32516	0.185165
lyso_pc_a_c28_0	H7	0.099271	0.058201	1.70567	0.088117
lyso_pc_a_c28_0	H8	0.102947	0.057843	1.77978	0.075157
lyso_pc_a_c28_0	H9	0.03328	0.049311	0.674898	0.499764
lyso_pc_a_c28_0	H10	-0.00151	0.052588	-0.02878	0.97704
lyso_pc_a_c28_0	Rare	0.055189	0.025815	2.13788	0.032563
lyso_pc_a_c28_1	H1	0.048233	0.036245	1.33075	0.183316
lyso_pc_a_c28_1	H2	0.035992	0.049942	0.720674	0.471135
lyso_pc_a_c28_1	H3	-0.01812	0.05781	-0.31345	0.753945
lyso_pc_a_c28_1	H4	0.047317	0.052852	0.895278	0.370671
lyso_pc_a_c28_1	H6	0.025878	0.030559	0.846823	0.397125
lyso_pc_a_c28_1	H7	0.110046	0.054503	2.01909	0.043518
lyso_pc_a_c28_1	H8	0.075796	0.054462	1.39173	0.164051
lyso_pc_a_c28_1	H9	0.043007	0.04634	0.928074	0.353403
lyso_pc_a_c28_1	H10	0.001963	0.04926	0.03984	0.968222
lyso_pc_a_c28_1	Rare	0.062189	0.024166	2.57335	0.010093
pc_aa_c24_0	H1	0.087973	0.037961	2.31747	0.020509
pc_aa_c24_0	H2	0.024275	0.052473	0.462624	0.643649
pc_aa_c24_0	H3	0.048691	0.060718	0.801924	0.422626
pc_aa_c24_0	H4	0.091191	0.055624	1.6394	0.101177
pc_aa_c24_0	H6	0.030373	0.032081	0.946746	0.343803
pc_aa_c24_0	H7	0.067101	0.057421	1.16859	0.24261
pc_aa_c24_0	H8	0.073079	0.057187	1.27789	0.201333
pc_aa_c24_0	H9	0.04004	0.048675	0.822612	0.410758
pc_aa_c24_0	H10	0.033034	0.051854	0.637063	0.524106
pc_aa_c24_0	Rare	0.039126	0.025485	1.5353	0.124759
pc_aa_c26_0	H1	0.078025	0.038485	2.02742	0.042659
pc_aa_c26_0	H2	0.033843	0.053033	0.638144	0.523402
pc_aa_c26_0	H3	0.081659	0.061297	1.33219	0.182843
pc_aa_c26_0	H4	0.108455	0.056306	1.92619	0.054123
pc_aa_c26_0	H6	0.042477	0.032448	1.3091	0.190547
pc_aa_c26_0	H7	0.112899	0.058028	1.9456	0.051745
pc_aa_c26_0	H8	0.107247	0.057501	1.86515	0.062205
pc_aa_c26_0	H9	-0.00793	0.049345	-0.16069	0.872346
pc_aa_c26_0	H10	0.007193	0.05232	0.137472	0.890662
pc_aa_c26_0	Rare	0.042614	0.025709	1.65752	0.097461
pc_aa_c28_1	H1	0.036113	0.036508	0.989188	0.322607
pc_aa_c28_1	H2	0.016073	0.050274	0.319699	0.749206
pc_aa_c28_1	H3	-0.05552	0.058329	-0.95175	0.341258
pc_aa_c28_1	H4	0.104872	0.053408	1.96359	0.04962
pc_aa_c28_1	H6	0.007652	0.03089	0.247721	0.804358
pc_aa_c28_1	H7	0.080266	0.055126	1.45605	0.145427
pc_aa_c28_1	H8	0.07673	0.055051	1.3938	0.163424
pc_aa_c28_1	H9	0.063778	0.046887	1.36023	0.173803
pc_aa_c28_1	H10	0.050343	0.049771	1.0115	0.311817
pc_aa_c28_1	Rare	0.051694	0.024391	2.11942	0.034092
pc_aa_c30_0	H1	0.1081	0.037606	2.87457	0.004059
pc_aa_c30_0	H2	0.035803	0.052089	0.68735	0.491887
pc_aa_c30_0	H3	-0.0331	0.060362	-0.54829	0.583509
pc_aa_c30_0	H4	0.052064	0.055177	0.943588	0.345415
pc_aa_c30_0	H6	-0.01633	0.031896	-0.51201	0.608659
pc_aa_c30_0	H7	0.052125	0.056924	0.915697	0.359859
pc_aa_c30_0	H8	0.118285	0.056776	2.08336	0.037257
pc_aa_c30_0	H9	0.090498	0.048401	1.86976	0.061562
pc_aa_c30_0	H10	0.019892	0.05142	0.38685	0.69888
pc_aa_c30_0	Rare	0.04377	0.025202	1.73676	0.082476
pc_aa_c32_0	H1	0.114776	0.037979	3.02209	0.00252
pc_aa_c32_0	H2	-0.02592	0.052468	-0.49394	0.621366
pc_aa_c32_0	H3	-0.0176	0.06065	-0.29018	0.771687
pc_aa_c32_0	H4	0.040352	0.055725	0.72413	0.469012
pc_aa_c32_0	H6	-0.0172	0.032191	-0.53424	0.59319
pc_aa_c32_0	H7	0.066569	0.057568	1.15634	0.247582
pc_aa_c32_0	H8	0.169753	0.057392	2.95777	0.00311
pc_aa_c32_0	H9	0.087219	0.048808	1.78698	0.073987
pc_aa_c32_0	H10	-0.00694	0.051924	-0.13357	0.89375
pc_aa_c32_0	Rare	0.024793	0.025447	0.974322	0.329932
pc_aa_c32_1	H1	0.089959	0.038291	2.34935	0.018836
pc_aa_c32_1	H2	0.036374	0.053301	0.68242	0.494997
pc_aa_c32_1	H3	-0.0683	0.061339	-1.11343	0.265564
pc_aa_c32_1	H4	0.06827	0.056209	1.21456	0.224578
pc_aa_c32_1	H6	-0.0108	0.032421	-0.33326	0.738945
pc_aa_c32_1	H7	-0.0375	0.058157	-0.64484	0.519055
pc_aa_c32_1	H8	0.178243	0.05766	3.09127	0.002001
pc_aa_c32_1	H9	0.075602	0.049224	1.53586	0.124621
pc_aa_c32_1	H10	0.080251	0.052353	1.53287	0.125356
pc_aa_c32_1	Rare	0.025339	0.025706	0.985713	0.32431
pc_aa_c32_2	H1	0.124801	0.037262	3.34932	0.000815
pc_aa_c32_2	H2	0.052541	0.051641	1.01744	0.308982
pc_aa_c32_2	H3	-0.09507	0.060032	-1.5836	0.113332
pc_aa_c32_2	H4	0.018933	0.054654	0.346417	0.729041
pc_aa_c32_2	H6	0.003596	0.031614	0.113754	0.909437
pc_aa_c32_2	H7	0.035786	0.056554	0.632788	0.526894
pc_aa_c32_2	H8	0.087099	0.056294	1.54721	0.121861
pc_aa_c32_2	H9	0.062053	0.047943	1.2943	0.195607
pc_aa_c32_2	H10	0.06363	0.050821	1.25206	0.210593
pc_aa_c32_2	Rare	0.034269	0.024991	1.37125	0.170343
pc_aa_c32_3	H1	0.110151	0.036275	3.03654	0.002402
pc_aa_c32_3	H2	0.050656	0.050053	1.01204	0.311555
pc_aa_c32_3	H3	-0.05938	0.057926	-1.02512	0.305344
pc_aa_c32_3	H4	0.028983	0.053099	0.54583	0.585201
pc_aa_c32_3	H6	-0.00726	0.030727	-0.23642	0.813117
pc_aa_c32_3	H7	0.025318	0.054749	0.46243	0.643788
pc_aa_c32_3	H8	0.051789	0.054757	0.945803	0.344284
pc_aa_c32_3	H9	0.042064	0.04648	0.90499	0.365503
pc_aa_c32_3	H10	0.037861	0.049476	0.765248	0.444151
pc_aa_c32_3	Rare	0.027722	0.024292	1.1412	0.253827
pc_aa_c34_1	H1	0.112205	0.038633	2.90441	0.003692
pc_aa_c34_1	H2	-0.02962	0.053577	-0.55292	0.580339
pc_aa_c34_1	H3	-0.07307	0.06193	-1.17981	0.238119
pc_aa_c34_1	H4	0.056074	0.056787	0.987441	0.323463
pc_aa_c34_1	H6	-0.00359	0.032678	-0.10995	0.912455
pc_aa_c34_1	H7	-0.01976	0.058634	-0.33708	0.73607
pc_aa_c34_1	H8	0.14588	0.058234	2.50508	0.012266
pc_aa_c34_1	H9	0.039757	0.049647	0.800792	0.423281
pc_aa_c34_1	H10	0.060104	0.052883	1.13654	0.255772
pc_aa_c34_1	Rare	0.013292	0.025949	0.512247	0.608495
pc_aa_c34_2	H1	0.094776	0.038112	2.48675	0.012916
pc_aa_c34_2	H2	0.021088	0.052662	0.400437	0.688848
pc_aa_c34_2	H3	-0.10567	0.061002	-1.73229	0.083268
pc_aa_c34_2	H4	0.028421	0.055841	0.508966	0.610793
pc_aa_c34_2	H6	0.017043	0.032238	0.528668	0.597054
pc_aa_c34_2	H7	0.097436	0.057673	1.68946	0.091179
pc_aa_c34_2	H8	0.068156	0.057495	1.18542	0.235896
pc_aa_c34_2	H9	0.077068	0.048753	1.58078	0.113977
pc_aa_c34_2	H10	0.053946	0.052061	1.03622	0.300136
pc_aa_c34_2	Rare	0.003657	0.02553	0.143235	0.886109
pc_aa_c34_3	H1	0.104743	0.037117	2.82195	0.004787
pc_aa_c34_3	H2	0.023301	0.051392	0.453399	0.650276
pc_aa_c34_3	H3	-0.07043	0.059537	-1.1829	0.236891
pc_aa_c34_3	H4	0.038113	0.0544	0.700608	0.483572
pc_aa_c34_3	H6	0.012602	0.031455	0.400647	0.688693
pc_aa_c34_3	H7	0.02478	0.056189	0.441012	0.659218
pc_aa_c34_3	H8	0.11199	0.055906	2.00317	0.0452
pc_aa_c34_3	H9	0.039381	0.047585	0.827585	0.407936
pc_aa_c34_3	H10	0.111057	0.050662	2.19214	0.028404
pc_aa_c34_3	Rare	0.020951	0.024856	0.842912	0.399308
pc_aa_c34_4	H1	0.114713	0.038325	2.9932	0.002771
pc_aa_c34_4	H2	0.015208	0.05321	0.285811	0.775032
pc_aa_c34_4	H3	-0.06103	0.061625	-0.9903	0.322064
pc_aa_c34_4	H4	0.025817	0.05624	0.45904	0.646221
pc_aa_c34_4	H6	-0.00461	0.032533	-0.14164	0.887367
pc_aa_c34_4	H7	-0.02944	0.058172	-0.50613	0.612784
pc_aa_c34_4	H8	0.087154	0.058118	1.4996	0.133765
pc_aa_c34_4	H9	0.057349	0.049324	1.1627	0.244995
pc_aa_c34_4	H10	0.095494	0.052383	1.82302	0.068345
pc_aa_c34_4	Rare	0.043618	0.025741	1.69451	0.090216
pc_aa_c36_0	H1	0.031267	0.038764	0.806605	0.419923
pc_aa_c36_0	H2	0.05968	0.053536	1.11476	0.264994
pc_aa_c36_0	H3	0.055056	0.06192	0.889155	0.373952
pc_aa_c36_0	H4	-0.05437	0.056904	-0.95554	0.339342
pc_aa_c36_0	H6	0.024374	0.032789	0.743348	0.457297
pc_aa_c36_0	H7	0.108394	0.058527	1.85203	0.064066
pc_aa_c36_0	H8	0.016701	0.058492	0.285519	0.775256
pc_aa_c36_0	H9	0.034083	0.049724	0.685441	0.493089
pc_aa_c36_0	H10	-0.04994	0.053	-0.94223	0.346107
pc_aa_c36_0	Rare	0.015443	0.025889	0.596519	0.550849
pc_aa_c36_1	H1	0.105183	0.038282	2.74762	0.006019
pc_aa_c36_1	H2	0.014881	0.053008	0.280735	0.778922
pc_aa_c36_1	H3	0.014444	0.06123	0.235898	0.813519
pc_aa_c36_1	H4	0.081326	0.056255	1.44566	0.148319
pc_aa_c36_1	H6	0.016737	0.032387	0.516777	0.605329
pc_aa_c36_1	H7	-0.02661	0.058064	-0.45824	0.646793
pc_aa_c36_1	H8	0.134311	0.057897	2.31984	0.02038
pc_aa_c36_1	H9	0.055398	0.049192	1.12615	0.260142
pc_aa_c36_1	H10	0.024588	0.052448	0.468797	0.63923
pc_aa_c36_1	Rare	0.020483	0.025711	0.796654	0.42568
pc_aa_c36_2	H1	0.088269	0.038122	2.31544	0.020619
pc_aa_c36_2	H2	0.046638	0.052525	0.887926	0.374613
pc_aa_c36_2	H3	0.003415	0.060827	0.056136	0.955235
pc_aa_c36_2	H4	0.062277	0.055815	1.11577	0.264559
pc_aa_c36_2	H6	0.039861	0.0322	1.23792	0.215791
pc_aa_c36_2	H7	0.099231	0.057557	1.72405	0.084746
pc_aa_c36_2	H8	0.061278	0.057569	1.06443	0.287172
pc_aa_c36_2	H9	0.065678	0.048834	1.34492	0.178699
pc_aa_c36_2	H10	0.016121	0.052091	0.309479	0.756967
pc_aa_c36_2	Rare	0.024456	0.025494	0.9593	0.337443
pc_aa_c36_3	H1	0.091548	0.038205	2.39623	0.016592
pc_aa_c36_3	H2	-0.01389	0.052795	-0.26314	0.792449
pc_aa_c36_3	H3	-0.03677	0.061204	-0.6008	0.547991
pc_aa_c36_3	H4	0.064403	0.055954	1.151	0.249773
pc_aa_c36_3	H6	0.022218	0.03229	0.688094	0.491418
pc_aa_c36_3	H7	0.014864	0.057927	0.256593	0.797501
pc_aa_c36_3	H8	0.077241	0.057573	1.34161	0.179769
pc_aa_c36_3	H9	0.026222	0.049004	0.535108	0.592593
pc_aa_c36_3	H10	0.049478	0.052122	0.949266	0.34252
pc_aa_c36_3	Rare	0.005542	0.025589	0.216575	0.828546
pc_aa_c36_4	H1	0.086134	0.038851	2.21705	0.026654
pc_aa_c36_4	H2	-0.03474	0.053687	-0.64717	0.517547
pc_aa_c36_4	H3	-0.03176	0.062085	-0.51162	0.608934
pc_aa_c36_4	H4	0.045859	0.057068	0.803581	0.421668
pc_aa_c36_4	H6	-0.00518	0.03294	-0.15724	0.875064
pc_aa_c36_4	H7	0.002887	0.059028	0.048907	0.960995
pc_aa_c36_4	H8	0.134973	0.058821	2.29463	0.021786
pc_aa_c36_4	H9	0.055724	0.05007	1.11291	0.265787
pc_aa_c36_4	H10	0.093108	0.053132	1.75238	0.079754
pc_aa_c36_4	Rare	0.029068	0.026131	1.11239	0.26601
pc_aa_c36_5	H1	0.111675	0.03729	2.99481	0.002756
pc_aa_c36_5	H2	0.046055	0.051606	0.892437	0.372191
pc_aa_c36_5	H3	0.003204	0.059685	0.053676	0.957195
pc_aa_c36_5	H4	0.009309	0.054767	0.16997	0.865039
pc_aa_c36_5	H6	0.018577	0.031672	0.58655	0.557526
pc_aa_c36_5	H7	0.068762	0.056476	1.21755	0.223438
pc_aa_c36_5	H8	0.080078	0.0564	1.41982	0.155708
pc_aa_c36_5	H9	0.051499	0.047786	1.0777	0.281206
pc_aa_c36_5	H10	0.071159	0.051046	1.39402	0.163357
pc_aa_c36_5	Rare	0.035138	0.025005	1.40522	0.160001
pc_aa_c36_6	H1	0.096715	0.037632	2.57005	0.01019
pc_aa_c36_6	H2	0.056414	0.05207	1.08343	0.278658
pc_aa_c36_6	H3	-0.03045	0.060395	-0.50412	0.614196
pc_aa_c36_6	H4	-0.00322	0.055226	-0.05823	0.953565
pc_aa_c36_6	H6	0.013858	0.031901	0.434404	0.664009
pc_aa_c36_6	H7	0.04942	0.057045	0.866341	0.386335
pc_aa_c36_6	H8	0.029892	0.056787	0.52639	0.598635
pc_aa_c36_6	H9	0.041953	0.048398	0.866842	0.38606
pc_aa_c36_6	H10	0.046515	0.051503	0.903146	0.366481
pc_aa_c36_6	Rare	0.037736	0.025244	1.49486	0.134998
pc_aa_c38_0	H1	0.048115	0.038618	1.24593	0.212834
pc_aa_c38_0	H2	0.028443	0.053452	0.532121	0.59466
pc_aa_c38_0	H3	0.084964	0.061862	1.37343	0.169664
pc_aa_c38_0	H4	-0.02204	0.056699	-0.38864	0.697557
pc_aa_c38_0	H6	0.042863	0.032763	1.30829	0.190821
pc_aa_c38_0	H7	0.118704	0.058497	2.02924	0.042474
pc_aa_c38_0	H8	-0.02547	0.058472	-0.43561	0.663137
pc_aa_c38_0	H9	0.017959	0.04964	0.361785	0.717524
pc_aa_c38_0	H10	-0.05391	0.052919	-1.01872	0.308375
pc_aa_c38_0	Rare	0.02204	0.025873	0.851859	0.394323
pc_aa_c38_1	H1	0.044958	0.038889	1.15606	0.247699
pc_aa_c38_1	H2	-0.05307	0.053598	-0.99011	0.322156
pc_aa_c38_1	H3	-0.04367	0.062366	-0.70023	0.483809
pc_aa_c38_1	H4	-0.02189	0.057135	-0.38312	0.70164
pc_aa_c38_1	H6	0.038924	0.032849	1.18495	0.236078
pc_aa_c38_1	H7	0.06284	0.058845	1.06789	0.285607
pc_aa_c38_1	H8	0.107643	0.058235	1.84841	0.064588
pc_aa_c38_1	H9	0.016203	0.049894	0.324748	0.745382
pc_aa_c38_1	H10	-0.02491	0.05324	-0.46787	0.639893
pc_aa_c38_1	Rare	0.038428	0.026014	1.47716	0.13968
pc_aa_c38_3	H1	0.067869	0.038124	1.78019	0.07509
pc_aa_c38_3	H2	0.026685	0.05254	0.50789	0.611547
pc_aa_c38_3	H3	-0.01109	0.060813	-0.18232	0.855335
pc_aa_c38_3	H4	0.085899	0.055775	1.54008	0.123588
pc_aa_c38_3	H6	0.028244	0.032206	0.876971	0.380534
pc_aa_c38_3	H7	-0.06307	0.057769	-1.0918	0.274961
pc_aa_c38_3	H8	0.062155	0.057641	1.07832	0.280931
pc_aa_c38_3	H9	0.046576	0.049008	0.95038	0.341954
pc_aa_c38_3	H10	-0.00708	0.052	-0.13621	0.891656
pc_aa_c38_3	Rare	0.013922	0.025561	0.544679	0.585993
pc_aa_c38_4	H1	0.060055	0.038415	1.56334	0.118021
pc_aa_c38_4	H2	-0.00243	0.052925	-0.04596	0.963341
pc_aa_c38_4	H3	0.018691	0.061257	0.305126	0.76028
pc_aa_c38_4	H4	0.074296	0.056255	1.32069	0.18665
pc_aa_c38_4	H6	0.021126	0.032526	0.64952	0.516025
pc_aa_c38_4	H7	-0.02896	0.058209	-0.49751	0.618849
pc_aa_c38_4	H8	0.112268	0.05832	1.92503	0.054268
pc_aa_c38_4	H9	0.051479	0.049413	1.04181	0.29754
pc_aa_c38_4	H10	0.045519	0.052473	0.86747	0.385716
pc_aa_c38_4	Rare	0.039796	0.025817	1.54146	0.123254
pc_aa_c38_5	H1	0.083056	0.037799	2.19728	0.028035
pc_aa_c38_5	H2	0.004915	0.052176	0.094208	0.924947
pc_aa_c38_5	H3	0.005426	0.060356	0.089898	0.928371
pc_aa_c38_5	H4	0.057302	0.05545	1.03341	0.301451
pc_aa_c38_5	H6	0.020924	0.032076	0.652318	0.514219
pc_aa_c38_5	H7	0.07185	0.057328	1.25332	0.210134
pc_aa_c38_5	H8	0.090044	0.057365	1.56966	0.116542
pc_aa_c38_5	H9	0.068371	0.048567	1.40777	0.159245
pc_aa_c38_5	H10	0.048094	0.051747	0.929399	0.352716
pc_aa_c38_5	Rare	0.040725	0.025402	1.60318	0.108943
pc_aa_c38_6	H1	0.075962	0.038381	1.97917	0.047839
pc_aa_c38_6	H2	0.056065	0.052964	1.05854	0.289847
pc_aa_c38_6	H3	-0.005	0.061516	-0.08121	0.935277
pc_aa_c38_6	H4	0.016975	0.056305	0.301483	0.763056
pc_aa_c38_6	H6	0.023009	0.03254	0.707104	0.479527
pc_aa_c38_6	H7	0.060166	0.058281	1.03235	0.301946
pc_aa_c38_6	H8	-0.02366	0.05794	-0.40839	0.682997
pc_aa_c38_6	H9	0.047879	0.049402	0.969173	0.332494
pc_aa_c38_6	H10	0.01212	0.052531	0.230724	0.817536
pc_aa_c38_6	Rare	0.031537	0.025724	1.22601	0.220237
pc_aa_c40_1	H1	0.073342	0.038572	1.90142	0.057291
pc_aa_c40_1	H2	-0.01187	0.053119	-0.22338	0.823244
pc_aa_c40_1	H3	0.011763	0.06154	0.191142	0.84842
pc_aa_c40_1	H4	0.049271	0.056545	0.871353	0.383593
pc_aa_c40_1	H6	0.064029	0.032595	1.96441	0.049525
pc_aa_c40_1	H7	0.151224	0.058276	2.59495	0.009481
pc_aa_c40_1	H8	0.070915	0.058209	1.21827	0.223164
pc_aa_c40_1	H9	0.066777	0.04936	1.35286	0.176147
pc_aa_c40_1	H10	-0.06045	0.05269	-1.14736	0.251276
pc_aa_c40_1	Rare	0.043232	0.025809	1.67505	0.093971
pc_aa_c40_2	H1	0.121535	0.038576	3.15055	0.001637
pc_aa_c40_2	H2	0.072954	0.053118	1.37343	0.169664
pc_aa_c40_2	H3	-0.01763	0.061542	-0.28646	0.774537
pc_aa_c40_2	H4	0.053422	0.056538	0.944881	0.344754
pc_aa_c40_2	H6	0.056509	0.032576	1.73467	0.082846
pc_aa_c40_2	H7	0.179364	0.058253	3.07902	0.002085
pc_aa_c40_2	H8	0.099201	0.058127	1.70663	0.087938
pc_aa_c40_2	H9	0.012529	0.049478	0.25322	0.800106
pc_aa_c40_2	H10	0.017998	0.052582	0.342282	0.732149
pc_aa_c40_2	Rare	0.060211	0.025835	2.33064	0.019802
pc_aa_c40_3	H1	0.066118	0.038279	1.72725	0.08417
pc_aa_c40_3	H2	0.027427	0.052829	0.519172	0.603658
pc_aa_c40_3	H3	-0.07109	0.061256	-1.16049	0.245893
pc_aa_c40_3	H4	0.108823	0.056146	1.93821	0.05264
pc_aa_c40_3	H6	0.006418	0.032366	0.198306	0.842811
pc_aa_c40_3	H7	0.075872	0.057925	1.30982	0.190302
pc_aa_c40_3	H8	0.147485	0.057605	2.56028	0.010481
pc_aa_c40_3	H9	0.017236	0.049127	0.350835	0.725723
pc_aa_c40_3	H10	-0.02947	0.052375	-0.56266	0.573688
pc_aa_c40_3	Rare	0.041951	0.02575	1.6292	0.103318
pc_aa_c40_4	H1	0.075247	0.038533	1.95278	0.050887
pc_aa_c40_4	H2	0.05965	0.053244	1.12032	0.262619
pc_aa_c40_4	H3	0.013709	0.061608	0.222512	0.823922
pc_aa_c40_4	H4	0.107487	0.056427	1.90489	0.056838
pc_aa_c40_4	H6	0.052277	0.032643	1.60146	0.109324
pc_aa_c40_4	H7	-0.00039	0.058418	-0.00661	0.994724
pc_aa_c40_4	H8	0.111769	0.058343	1.91572	0.055444
pc_aa_c40_4	H9	0.060461	0.049648	1.21778	0.22335
pc_aa_c40_4	H10	0.030992	0.052579	0.589438	0.555587
pc_aa_c40_4	Rare	0.046627	0.025914	1.79928	0.07202
pc_aa_c40_5	H1	0.043391	0.037555	1.1554	0.247969
pc_aa_c40_5	H2	0.074113	0.051769	1.43159	0.152307
pc_aa_c40_5	H3	-0.00831	0.059979	-0.13849	0.889857
pc_aa_c40_5	H4	0.101456	0.05498	1.84534	0.065033
pc_aa_c40_5	H6	0.028962	0.03183	0.909898	0.362909
pc_aa_c40_5	H7	0.043937	0.056897	0.772218	0.440013
pc_aa_c40_5	H8	0.04271	0.056884	0.750836	0.452778
pc_aa_c40_5	H9	0.064114	0.048284	1.32786	0.18427
pc_aa_c40_5	H10	0.009918	0.051277	0.193415	0.84664
pc_aa_c40_5	Rare	0.03288	0.025237	1.30286	0.192668
pc_aa_c40_6	H1	0.04555	0.037796	1.20517	0.228182
pc_aa_c40_6	H2	0.094281	0.052213	1.80569	0.071012
pc_aa_c40_6	H3	0.028381	0.060567	0.468596	0.639374
pc_aa_c40_6	H4	0.041841	0.055466	0.754354	0.450663
pc_aa_c40_6	H6	0.036477	0.032066	1.13755	0.255351
pc_aa_c40_6	H7	0.039902	0.057328	0.696027	0.486437
pc_aa_c40_6	H8	-0.02327	0.057169	-0.4071	0.683947
pc_aa_c40_6	H9	0.058061	0.048659	1.19323	0.232823
pc_aa_c40_6	H10	-0.02389	0.051702	-0.46208	0.644041
pc_aa_c40_6	Rare	0.034937	0.025368	1.37719	0.168499
pc_aa_c42_0	H1	0.133532	0.037964	3.51728	0.000439
pc_aa_c42_0	H2	0.007037	0.052246	0.134687	0.892864
pc_aa_c42_0	H3	-0.00208	0.060508	-0.03441	0.97255
pc_aa_c42_0	H4	0.064239	0.055565	1.1561	0.24768
pc_aa_c42_0	H6	0.039416	0.03218	1.22485	0.220675
pc_aa_c42_0	H7	0.164384	0.057333	2.86717	0.004155
pc_aa_c42_0	H8	0.100707	0.057385	1.75492	0.079319
pc_aa_c42_0	H9	0.065591	0.048768	1.34496	0.178685
pc_aa_c42_0	H10	-0.00135	0.051774	-0.02598	0.979272
pc_aa_c42_0	Rare	0.040519	0.025402	1.5951	0.110737
pc_aa_c42_1	H1	0.086886	0.03864	2.24862	0.024569
pc_aa_c42_1	H2	-0.02905	0.053336	-0.54461	0.586038
pc_aa_c42_1	H3	-0.06122	0.061703	-0.9922	0.321139
pc_aa_c42_1	H4	0.031138	0.056558	0.550549	0.581961
pc_aa_c42_1	H6	0.016845	0.032703	0.515081	0.606514
pc_aa_c42_1	H7	0.08606	0.058537	1.47018	0.14156
pc_aa_c42_1	H8	0.075441	0.058446	1.29078	0.196825
pc_aa_c42_1	H9	0.028218	0.049562	0.569345	0.569142
pc_aa_c42_1	H10	-0.05391	0.052662	-1.02373	0.306001
pc_aa_c42_1	Rare	0.017944	0.025866	0.69371	0.487888
pc_aa_c42_2	H1	0.065087	0.038736	1.68027	0.092953
pc_aa_c42_2	H2	0.002467	0.053301	0.046278	0.96309
pc_aa_c42_2	H3	-0.07872	0.061841	-1.27289	0.203101
pc_aa_c42_2	H4	-0.00448	0.056712	-0.07905	0.936993
pc_aa_c42_2	H6	0.063122	0.032676	1.93175	0.053433
pc_aa_c42_2	H7	0.187083	0.058479	3.19916	0.001385
pc_aa_c42_2	H8	0.097678	0.058327	1.67466	0.094048
pc_aa_c42_2	H9	0.041851	0.049525	0.84505	0.398113
pc_aa_c42_2	H10	-0.02551	0.052833	-0.48293	0.629162
pc_aa_c42_2	Rare	0.052837	0.025903	2.03981	0.041409
pc_aa_c42_4	H1	0.056507	0.038662	1.46158	0.143903
pc_aa_c42_4	H2	-0.00277	0.053306	-0.05189	0.958614
pc_aa_c42_4	H3	-0.05799	0.061761	-0.93902	0.347757
pc_aa_c42_4	H4	0.094724	0.056697	1.67072	0.094824
pc_aa_c42_4	H6	0.035137	0.032736	1.07335	0.283153
pc_aa_c42_4	H7	0.034336	0.058728	0.584652	0.558802
pc_aa_c42_4	H8	0.135786	0.058729	2.31209	0.020803
pc_aa_c42_4	H9	-0.00172	0.049762	-0.03465	0.972364
pc_aa_c42_4	H10	0.046473	0.052939	0.877853	0.380055
pc_aa_c42_4	Rare	0.038634	0.025927	1.49012	0.13624
pc_aa_c42_5	H1	0.087963	0.038238	2.30039	0.021457
pc_aa_c42_5	H2	0.054525	0.052771	1.03324	0.301527
pc_aa_c42_5	H3	-0.01887	0.0611	-0.3088	0.757482
pc_aa_c42_5	H4	0.081321	0.056089	1.44986	0.147146
pc_aa_c42_5	H6	0.062106	0.032337	1.92061	0.054823
pc_aa_c42_5	H7	0.043283	0.057843	0.748285	0.454315
pc_aa_c42_5	H8	0.040252	0.05746	0.700521	0.483627
pc_aa_c42_5	H9	0.050777	0.049133	1.03345	0.30143
pc_aa_c42_5	H10	0.002958	0.05226	0.056599	0.954866
pc_aa_c42_5	Rare	0.050437	0.025666	1.96512	0.049442
pc_aa_c42_6	H1	0.059371	0.038272	1.55129	0.12088
pc_aa_c42_6	H2	0.048616	0.052841	0.920042	0.357584
pc_aa_c42_6	H3	0.003582	0.061174	0.058556	0.953307
pc_aa_c42_6	H4	0.038884	0.056028	0.69402	0.487694
pc_aa_c42_6	H6	0.036243	0.032378	1.11936	0.263028
pc_aa_c42_6	H7	0.071617	0.057856	1.23785	0.215817
pc_aa_c42_6	H8	0.041975	0.057578	0.729011	0.46602
pc_aa_c42_6	H9	0.035445	0.04916	0.721015	0.470925
pc_aa_c42_6	H10	-0.03443	0.052231	-0.65921	0.509783
pc_aa_c42_6	Rare	0.039967	0.025621	1.55991	0.118829
pc_ae_c30_0	H1	0.075036	0.037486	2.00171	0.045357
pc_ae_c30_0	H2	0.035722	0.051765	0.690085	0.490165
pc_ae_c30_0	H3	-0.00973	0.059896	-0.16242	0.870978
pc_ae_c30_0	H4	0.064719	0.054814	1.1807	0.237766
pc_ae_c30_0	H6	0.024132	0.03177	0.759594	0.447524
pc_ae_c30_0	H7	0.13608	0.056517	2.40777	0.016077
pc_ae_c30_0	H8	0.092238	0.05621	1.64094	0.100857
pc_ae_c30_0	H9	0.080954	0.048101	1.68301	0.092421
pc_ae_c30_0	H10	0.028996	0.051131	0.567091	0.570672
pc_ae_c30_0	Rare	0.067131	0.025052	2.67966	0.007388
pc_ae_c30_1	H1	0.052331	0.038374	1.3637	0.172709
pc_ae_c30_1	H2	0.035451	0.053051	0.668234	0.504008
pc_ae_c30_1	H3	-0.00881	0.061116	-0.14417	0.885375
pc_ae_c30_1	H4	0.027097	0.056313	0.481184	0.630402
pc_ae_c30_1	H6	0.019304	0.032391	0.595958	0.551223
pc_ae_c30_1	H7	0.007102	0.057858	0.122752	0.902307
pc_ae_c30_1	H8	0.109804	0.057633	1.90522	0.056795
pc_ae_c30_1	H9	0.05348	0.049176	1.08752	0.276849
pc_ae_c30_1	H10	0.049956	0.052462	0.95224	0.34101
pc_ae_c30_1	Rare	0.035775	0.025682	1.39298	0.163673
pc_ae_c30_2	H1	0.051339	0.03533	1.4531	0.146242
pc_ae_c30_2	H2	0.014276	0.04886	0.292175	0.770162
pc_ae_c30_2	H3	-0.01414	0.056227	-0.25154	0.801401
pc_ae_c30_2	H4	0.078258	0.05176	1.51194	0.130598
pc_ae_c30_2	H6	0.035678	0.029905	1.19305	0.232893
pc_ae_c30_2	H7	0.104675	0.053342	1.96235	0.049764
pc_ae_c30_2	H8	0.057846	0.053413	1.083	0.278849
pc_ae_c30_2	H9	0.033934	0.045323	0.748703	0.454063
pc_ae_c30_2	H10	0.022492	0.048218	0.466471	0.640894
pc_ae_c30_2	Rare	0.057281	0.023672	2.41978	0.015557
pc_ae_c32_1	H1	0.042937	0.037848	1.13446	0.256643
pc_ae_c32_1	H2	-0.03787	0.052468	-0.72177	0.47046
pc_ae_c32_1	H3	0.01844	0.06055	0.30454	0.760726
pc_ae_c32_1	H4	0.083732	0.055552	1.50727	0.13179
pc_ae_c32_1	H6	0.016492	0.032172	0.512622	0.608233
pc_ae_c32_1	H7	0.11467	0.057404	1.9976	0.0458
pc_ae_c32_1	H8	0.183391	0.05707	3.21342	0.001318
pc_ae_c32_1	H9	0.082554	0.048729	1.69414	0.090286
pc_ae_c32_1	H10	0.007844	0.051898	0.151149	0.879863
pc_ae_c32_1	Rare	0.024142	0.025406	0.950264	0.342013
pc_ae_c32_2	H1	0.047474	0.036507	1.30043	0.193499
pc_ae_c32_2	H2	0.033271	0.050515	0.658625	0.51016
pc_ae_c32_2	H3	0.008637	0.058326	0.148088	0.882278
pc_ae_c32_2	H4	0.062611	0.053632	1.16742	0.243081
pc_ae_c32_2	H6	0.03901	0.030957	1.26012	0.207672
pc_ae_c32_2	H7	0.080009	0.055246	1.44823	0.147601
pc_ae_c32_2	H8	0.16059	0.054947	2.92265	0.003482
pc_ae_c32_2	H9	0.064703	0.047056	1.37502	0.16917
pc_ae_c32_2	H10	0.038459	0.049981	0.769465	0.441645
pc_ae_c32_2	Rare	0.02594	0.024477	1.05978	0.289284
pc_ae_c34_0	H1	0.080268	0.036974	2.17094	0.029971
pc_ae_c34_0	H2	0.013263	0.050989	0.260113	0.794785
pc_ae_c34_0	H3	0.025701	0.058901	0.436333	0.662609
pc_ae_c34_0	H4	0.056072	0.05397	1.03895	0.298866
pc_ae_c34_0	H6	0.006681	0.031242	0.213841	0.830678
pc_ae_c34_0	H7	0.084636	0.05563	1.52141	0.128205
pc_ae_c34_0	H8	0.119522	0.055589	2.15012	0.031582
pc_ae_c34_0	H9	0.077488	0.047258	1.63967	0.10112
pc_ae_c34_0	H10	0.006123	0.050451	0.121357	0.903412
pc_ae_c34_0	Rare	0.049726	0.024637	2.0183	0.0436
pc_ae_c34_1	H1	0.091384	0.036854	2.47963	0.013177
pc_ae_c34_1	H2	-0.0204	0.050973	-0.40025	0.688983
pc_ae_c34_1	H3	-0.01657	0.059088	-0.28043	0.779158
pc_ae_c34_1	H4	0.071589	0.054013	1.3254	0.185085
pc_ae_c34_1	H6	0.012076	0.031234	0.386623	0.699047
pc_ae_c34_1	H7	0.065523	0.055751	1.17528	0.239926
pc_ae_c34_1	H8	0.111524	0.055455	2.01109	0.044357
pc_ae_c34_1	H9	0.039126	0.04733	0.826661	0.408459
pc_ae_c34_1	H10	0.029232	0.050503	0.578809	0.562738
pc_ae_c34_1	Rare	0.039324	0.024688	1.59287	0.111238
pc_ae_c34_2	H1	0.053481	0.037975	1.40831	0.159087
pc_ae_c34_2	H2	-0.01075	0.05255	-0.20449	0.837977
pc_ae_c34_2	H3	-0.01569	0.060926	-0.25753	0.796777
pc_ae_c34_2	H4	0.010431	0.055638	0.187473	0.851295
pc_ae_c34_2	H6	0.026773	0.032177	0.832051	0.40541
pc_ae_c34_2	H7	0.090187	0.057467	1.56938	0.116607
pc_ae_c34_2	H8	0.04888	0.057428	0.851167	0.394708
pc_ae_c34_2	H9	0.056615	0.048823	1.1596	0.246255
pc_ae_c34_2	H10	0.021806	0.051939	0.419833	0.674621
pc_ae_c34_2	Rare	0.018731	0.025437	0.736347	0.461546
pc_ae_c34_3	H1	0.019804	0.038288	0.517246	0.605001
pc_ae_c34_3	H2	0.000782	0.053111	0.014732	0.988247
pc_ae_c34_3	H3	0.011665	0.061373	0.19007	0.84926
pc_ae_c34_3	H4	-0.02963	0.056156	-0.52755	0.597826
pc_ae_c34_3	H6	0.008511	0.032479	0.262043	0.793297
pc_ae_c34_3	H7	0.085086	0.057941	1.46848	0.142022
pc_ae_c34_3	H8	0.103039	0.057658	1.78707	0.073972
pc_ae_c34_3	H9	0.050405	0.049242	1.02361	0.306056
pc_ae_c34_3	H10	-0.00943	0.05247	-0.17968	0.857407
pc_ae_c34_3	Rare	-0.00446	0.025706	-0.17351	0.862259
pc_ae_c36_0	H1	0.095108	0.038194	2.49016	0.012793
pc_ae_c36_0	H2	0.007021	0.052769	0.133058	0.894152
pc_ae_c36_0	H3	-0.01187	0.060972	-0.19472	0.845622
pc_ae_c36_0	H4	0.076351	0.056095	1.3611	0.173528
pc_ae_c36_0	H6	0.013514	0.032318	0.418149	0.675852
pc_ae_c36_0	H7	0.070899	0.057792	1.2268	0.219942
pc_ae_c36_0	H8	0.094061	0.05768	1.63074	0.102992
pc_ae_c36_0	H9	0.011239	0.049037	0.229186	0.818731
pc_ae_c36_0	H10	-0.05525	0.05228	-1.05682	0.290634
pc_ae_c36_0	Rare	0.035847	0.025584	1.40116	0.161213
pc_ae_c36_1	H1	0.083455	0.036939	2.25924	0.023901
pc_ae_c36_1	H2	0.007981	0.050895	0.156816	0.875395
pc_ae_c36_1	H3	-0.01646	0.059019	-0.27893	0.780309
pc_ae_c36_1	H4	0.075119	0.05402	1.39058	0.164399
pc_ae_c36_1	H6	0.024508	0.031201	0.785494	0.432192
pc_ae_c36_1	H7	0.073794	0.055784	1.32287	0.185924
pc_ae_c36_1	H8	0.091438	0.055584	1.64505	0.100008
pc_ae_c36_1	H9	0.043551	0.047299	0.920757	0.357211
pc_ae_c36_1	H10	0.030234	0.050436	0.599446	0.548896
pc_ae_c36_1	Rare	0.043714	0.024661	1.77256	0.076347
pc_ae_c36_2	H1	0.070161	0.036629	1.91546	0.055477
pc_ae_c36_2	H2	0.037204	0.050495	0.736782	0.461281
pc_ae_c36_2	H3	0.002362	0.058488	0.040377	0.967794
pc_ae_c36_2	H4	0.044826	0.053557	0.836965	0.402642
pc_ae_c36_2	H6	0.039673	0.030939	1.28232	0.199776
pc_ae_c36_2	H7	0.158508	0.055224	2.87029	0.004114
pc_ae_c36_2	H8	0.047117	0.055049	0.855913	0.392077
pc_ae_c36_2	H9	0.051984	0.046867	1.10919	0.267389
pc_ae_c36_2	H10	0.013731	0.049968	0.274802	0.783477
pc_ae_c36_2	Rare	0.039691	0.024452	1.62323	0.104588
pc_ae_c36_3	H1	0.056546	0.038249	1.47836	0.139358
pc_ae_c36_3	H2	-0.01199	0.052908	-0.22661	0.82073
pc_ae_c36_3	H3	0.016954	0.061479	0.275761	0.78274
pc_ae_c36_3	H4	0.033919	0.056046	0.605199	0.545068
pc_ae_c36_3	H6	0.022108	0.032418	0.681961	0.495288
pc_ae_c36_3	H7	0.070759	0.057882	1.22248	0.221568
pc_ae_c36_3	H8	0.064802	0.057863	1.11992	0.262788
pc_ae_c36_3	H9	0.036726	0.049195	0.746543	0.455366
pc_ae_c36_3	H10	0.005818	0.052293	0.111258	0.911415
pc_ae_c36_3	Rare	0.012299	0.025657	0.479378	0.631686
pc_ae_c36_4	H1	0.054022	0.038695	1.39611	0.162728
pc_ae_c36_4	H2	-0.0129	0.05362	-0.24059	0.80988
pc_ae_c36_4	H3	0.033972	0.062306	0.54525	0.5856
pc_ae_c36_4	H4	0.018358	0.056792	0.323247	0.746519
pc_ae_c36_4	H6	0.007522	0.032827	0.229145	0.818763
pc_ae_c36_4	H7	0.024469	0.058616	0.417439	0.676371
pc_ae_c36_4	H8	0.070517	0.058601	1.20334	0.228889
pc_ae_c36_4	H9	0.070694	0.049797	1.41965	0.155757
pc_ae_c36_4	H10	0.009633	0.052948	0.181933	0.855641
pc_ae_c36_4	Rare	0.032255	0.025997	1.24072	0.214754
pc_ae_c36_5	H1	0.016949	0.038572	0.439416	0.660374
pc_ae_c36_5	H2	-0.01886	0.05341	-0.35308	0.724041
pc_ae_c36_5	H3	0.039504	0.061805	0.639161	0.522741
pc_ae_c36_5	H4	-0.04725	0.056661	-0.83384	0.404401
pc_ae_c36_5	H6	-0.00078	0.032718	-0.02381	0.981007
pc_ae_c36_5	H7	0.022538	0.058378	0.386073	0.699455
pc_ae_c36_5	H8	0.116215	0.058286	1.99388	0.046206
pc_ae_c36_5	H9	0.03744	0.049472	0.756796	0.449199
pc_ae_c36_5	H10	-0.01476	0.052819	-0.2795	0.779871
pc_ae_c36_5	Rare	-0.0002	0.025895	-0.00754	0.993983
pc_ae_c38_0	H1	0.085249	0.03765	2.26424	0.023591
pc_ae_c38_0	H2	0.036773	0.051991	0.707294	0.479409
pc_ae_c38_0	H3	0.029418	0.060334	0.487583	0.625861
pc_ae_c38_0	H4	-0.00143	0.055278	-0.02592	0.979322
pc_ae_c38_0	H6	0.027151	0.031914	0.85075	0.394939
pc_ae_c38_0	H7	0.097503	0.056997	1.71068	0.087187
pc_ae_c38_0	H8	0.025036	0.056737	0.441259	0.65904
pc_ae_c38_0	H9	0.0399	0.048246	0.827006	0.408263
pc_ae_c38_0	H10	0.030731	0.051503	0.596693	0.550733
pc_ae_c38_0	Rare	0.039242	0.025201	1.55715	0.119484
pc_ae_c38_2	H1	0.055773	0.037858	1.47323	0.140736
pc_ae_c38_2	H2	0.041047	0.052111	0.787684	0.43091
pc_ae_c38_2	H3	-0.01581	0.060594	-0.26088	0.794191
pc_ae_c38_2	H4	0.047493	0.055341	0.858182	0.390823
pc_ae_c38_2	H6	0.054567	0.03195	1.70787	0.087707
pc_ae_c38_2	H7	0.145897	0.056998	2.55967	0.010499
pc_ae_c38_2	H8	0.095568	0.056806	1.68235	0.092548
pc_ae_c38_2	H9	0.039215	0.048376	0.810637	0.417604
pc_ae_c38_2	H10	-0.01947	0.051674	-0.37674	0.706379
pc_ae_c38_2	Rare	0.045727	0.025285	1.80848	0.070577
pc_ae_c38_3	H1	0.069136	0.036956	1.87078	0.06142
pc_ae_c38_3	H2	0.003601	0.050988	0.070625	0.943698
pc_ae_c38_3	H3	-0.00275	0.058993	-0.04657	0.962855
pc_ae_c38_3	H4	0.110479	0.053937	2.04828	0.040572
pc_ae_c38_3	H6	0.029904	0.031223	0.957747	0.338225
pc_ae_c38_3	H7	0.029387	0.055736	0.527259	0.598032
pc_ae_c38_3	H8	0.070598	0.055545	1.27101	0.203769
pc_ae_c38_3	H9	0.036894	0.047309	0.779843	0.435511
pc_ae_c38_3	H10	0.009841	0.05029	0.195688	0.844861
pc_ae_c38_3	Rare	0.029014	0.024689	1.1752	0.239956
pc_ae_c38_4	H1	0.054656	0.038553	1.41769	0.15633
pc_ae_c38_4	H2	-0.0415	0.053344	-0.77801	0.436593
pc_ae_c38_4	H3	0.032218	0.061874	0.520705	0.60259
pc_ae_c38_4	H4	0.06823	0.056518	1.20722	0.227392
pc_ae_c38_4	H6	0.026753	0.032718	0.817679	0.41357
pc_ae_c38_4	H7	0.060351	0.058316	1.03489	0.300758
pc_ae_c38_4	H8	0.071858	0.058378	1.2309	0.218404
pc_ae_c38_4	H9	0.06326	0.049618	1.27494	0.202374
pc_ae_c38_4	H10	0.03494	0.052691	0.663123	0.507275
pc_ae_c38_4	Rare	0.058374	0.025884	2.25523	0.024151
pc_ae_c38_5	H1	0.062565	0.038786	1.61306	0.10678
pc_ae_c38_5	H2	-0.01364	0.053635	-0.25422	0.799333
pc_ae_c38_5	H3	0.064757	0.062373	1.03822	0.299205
pc_ae_c38_5	H4	0.008186	0.056947	0.143745	0.885706
pc_ae_c38_5	H6	0.021389	0.032889	0.650355	0.515485
pc_ae_c38_5	H7	0.072181	0.058768	1.22825	0.219398
pc_ae_c38_5	H8	0.064368	0.058797	1.09475	0.273666
pc_ae_c38_5	H9	0.04232	0.04987	0.848596	0.396137
pc_ae_c38_5	H10	-0.00199	0.053059	-0.03754	0.970052
pc_ae_c38_5	Rare	0.036836	0.026052	1.41394	0.157427
pc_ae_c38_6	H1	0.058638	0.038825	1.51029	0.131018
pc_ae_c38_6	H2	0.021363	0.05374	0.397528	0.690991
pc_ae_c38_6	H3	0.057477	0.062337	0.922036	0.356544
pc_ae_c38_6	H4	-0.0038	0.057071	-0.06654	0.946949
pc_ae_c38_6	H6	0.031069	0.032941	0.943176	0.345625
pc_ae_c38_6	H7	0.102186	0.0588	1.73784	0.082285
pc_ae_c38_6	H8	0.034661	0.058851	0.588967	0.555904
pc_ae_c38_6	H9	0.032599	0.049937	0.652804	0.513906
pc_ae_c38_6	H10	-0.03208	0.053304	-0.60184	0.547299
pc_ae_c38_6	Rare	0.025344	0.026053	0.972763	0.330707
pc_ae_c40_1	H1	0.08129	0.038889	2.09032	0.036627
pc_ae_c40_1	H2	0.037238	0.05387	0.691267	0.489422
pc_ae_c40_1	H3	0.067495	0.062418	1.08133	0.279588
pc_ae_c40_1	H4	-0.01863	0.057127	-0.3262	0.744287
pc_ae_c40_1	H6	0.045456	0.032936	1.38015	0.167586
pc_ae_c40_1	H7	0.068657	0.058865	1.16634	0.243521
pc_ae_c40_1	H8	0.077158	0.05878	1.31265	0.189345
pc_ae_c40_1	H9	0.071368	0.049831	1.43218	0.152139
pc_ae_c40_1	H10	0.019356	0.053325	0.36299	0.716624
pc_ae_c40_1	Rare	0.045927	0.02609	1.76032	0.0784
pc_ae_c40_2	H1	0.069465	0.036983	1.87829	0.060385
pc_ae_c40_2	H2	0.052732	0.050939	1.03522	0.300606
pc_ae_c40_2	H3	0.010436	0.059018	0.176828	0.859649
pc_ae_c40_2	H4	0.013062	0.054161	0.241172	0.809429
pc_ae_c40_2	H6	0.019139	0.0313	0.611469	0.54091
pc_ae_c40_2	H7	0.083769	0.055991	1.49611	0.134674
pc_ae_c40_2	H8	0.100499	0.055604	1.80739	0.070746
pc_ae_c40_2	H9	0.053189	0.047411	1.12186	0.261964
pc_ae_c40_2	H10	-0.00757	0.050438	-0.15	0.880768
pc_ae_c40_2	Rare	0.053678	0.024727	2.17081	0.029981
pc_ae_c40_3	H1	0.062865	0.036294	1.73211	0.083301
pc_ae_c40_3	H2	0.007107	0.050072	0.141939	0.887132
pc_ae_c40_3	H3	-0.03819	0.057971	-0.65884	0.510023
pc_ae_c40_3	H4	0.090728	0.053188	1.70579	0.088094
pc_ae_c40_3	H6	0.011253	0.030759	0.365838	0.714498
pc_ae_c40_3	H7	0.076788	0.054855	1.39984	0.161607
pc_ae_c40_3	H8	0.090262	0.054617	1.65263	0.098454
pc_ae_c40_3	H9	0.033267	0.046531	0.714958	0.47466
pc_ae_c40_3	H10	0.011155	0.049535	0.225188	0.82184
pc_ae_c40_3	Rare	0.043394	0.024305	1.78537	0.074247
pc_ae_c40_4	H1	0.074744	0.038312	1.95091	0.05111
pc_ae_c40_4	H2	-0.03275	0.05304	-0.61749	0.536935
pc_ae_c40_4	H3	-0.00969	0.061521	-0.15754	0.874822
pc_ae_c40_4	H4	0.112547	0.056118	2.00556	0.044944
pc_ae_c40_4	H6	0.04676	0.032532	1.43736	0.150663
pc_ae_c40_4	H7	0.084269	0.057914	1.45506	0.145701
pc_ae_c40_4	H8	0.111113	0.057844	1.92091	0.054787
pc_ae_c40_4	H9	0.086659	0.049366	1.75545	0.079229
pc_ae_c40_4	H10	0.030738	0.05232	0.587491	0.556894
pc_ae_c40_4	Rare	0.061719	0.025694	2.40203	0.016332
pc_ae_c40_5	H1	0.077446	0.03843	2.01526	0.043918
pc_ae_c40_5	H2	-0.0101	0.053084	-0.19024	0.849127
pc_ae_c40_5	H3	0.021214	0.061792	0.343311	0.731376
pc_ae_c40_5	H4	0.081217	0.05639	1.44026	0.14984
pc_ae_c40_5	H6	0.044457	0.032624	1.36271	0.173019
pc_ae_c40_5	H7	0.1679	0.058145	2.8876	0.003895
pc_ae_c40_5	H8	0.105928	0.058132	1.82221	0.068468
pc_ae_c40_5	H9	0.058516	0.049557	1.18078	0.237732
pc_ae_c40_5	H10	0.010643	0.052488	0.202773	0.839318
pc_ae_c40_5	Rare	0.07191	0.025795	2.78778	0.005322
pc_ae_c40_6	H1	0.071927	0.03787	1.8993	0.057568
pc_ae_c40_6	H2	0.053205	0.052301	1.01727	0.30906
pc_ae_c40_6	H3	0.071012	0.060518	1.1734	0.240679
pc_ae_c40_6	H4	0.023792	0.055507	0.428635	0.668203
pc_ae_c40_6	H6	0.043361	0.032095	1.35103	0.176733
pc_ae_c40_6	H7	0.143978	0.057293	2.51302	0.011994
pc_ae_c40_6	H8	-0.00959	0.057337	-0.16728	0.867157
pc_ae_c40_6	H9	0.070792	0.048633	1.45564	0.145541
pc_ae_c40_6	H10	-0.02962	0.051816	-0.57156	0.567642
pc_ae_c40_6	Rare	0.056506	0.025327	2.23105	0.025711
pc_ae_c42_0	H1	0.053036	0.038535	1.37628	0.168781
pc_ae_c42_0	H2	0.044063	0.053417	0.824882	0.409469
pc_ae_c42_0	H3	0.023988	0.061609	0.389355	0.697026
pc_ae_c42_0	H4	0.059073	0.056651	1.04275	0.297101
pc_ae_c42_0	H6	0.03692	0.032572	1.13349	0.257049
pc_ae_c42_0	H7	0.070974	0.058394	1.21543	0.224244
pc_ae_c42_0	H8	-0.01944	0.058009	-0.33514	0.737533
pc_ae_c42_0	H9	0.004511	0.049583	0.090981	0.92751
pc_ae_c42_0	H10	-0.00649	0.052675	-0.12328	0.901885
pc_ae_c42_0	Rare	0.026489	0.025833	1.0254	0.305214
pc_ae_c42_1	H1	0.067785	0.03886	1.74434	0.081147
pc_ae_c42_1	H2	-0.0004	0.053635	-0.00754	0.993988
pc_ae_c42_1	H3	0.058684	0.062041	0.945891	0.344239
pc_ae_c42_1	H4	0.11302	0.057148	1.97767	0.048008
pc_ae_c42_1	H6	0.046832	0.032826	1.42668	0.153718
pc_ae_c42_1	H7	0.084961	0.058903	1.4424	0.149236
pc_ae_c42_1	H8	0.155466	0.058914	2.63884	0.008338
pc_ae_c42_1	H9	0.047627	0.05001	0.952347	0.340956
pc_ae_c42_1	H10	0.013715	0.053067	0.258442	0.796074
pc_ae_c42_1	Rare	0.038703	0.026098	1.48298	0.138127
pc_ae_c42_2	H1	0.094509	0.038252	2.47069	0.01351
pc_ae_c42_2	H2	0.055431	0.052711	1.0516	0.293021
pc_ae_c42_2	H3	0.050709	0.061131	0.829516	0.406842
pc_ae_c42_2	H4	0.100279	0.056207	1.78411	0.074451
pc_ae_c42_2	H6	0.059949	0.032396	1.85049	0.064288
pc_ae_c42_2	H7	0.103032	0.057887	1.77988	0.075142
pc_ae_c42_2	H8	0.127728	0.05764	2.21598	0.026727
pc_ae_c42_2	H9	0.077449	0.049104	1.57724	0.114787
pc_ae_c42_2	H10	0.000875	0.052318	0.01673	0.986652
pc_ae_c42_2	Rare	0.047522	0.025645	1.85308	0.063916
pc_ae_c42_3	H1	0.095859	0.038245	2.5064	0.01222
pc_ae_c42_3	H2	0.020104	0.052839	0.380482	0.7036
pc_ae_c42_3	H3	0.044641	0.061248	0.728868	0.466108
pc_ae_c42_3	H4	0.054901	0.056187	0.977116	0.328547
pc_ae_c42_3	H6	0.040546	0.03243	1.25025	0.211251
pc_ae_c42_3	H7	0.118773	0.057915	2.05083	0.040323
pc_ae_c42_3	H8	0.080335	0.057615	1.39433	0.163264
pc_ae_c42_3	H9	0.072937	0.048974	1.48931	0.136454
pc_ae_c42_3	H10	0.014283	0.052393	0.272619	0.785155
pc_ae_c42_3	Rare	0.041677	0.025642	1.62533	0.104139
pc_ae_c42_4	H1	0.072493	0.037908	1.91233	0.055877
pc_ae_c42_4	H2	-0.04704	0.052495	-0.89612	0.370223
pc_ae_c42_4	H3	-0.02437	0.06097	-0.39978	0.689331
pc_ae_c42_4	H4	0.104796	0.055567	1.88593	0.059348
pc_ae_c42_4	H6	0.035889	0.03219	1.11491	0.264931
pc_ae_c42_4	H7	0.135104	0.057408	2.35339	0.018632
pc_ae_c42_4	H8	0.131694	0.057046	2.30856	0.020999
pc_ae_c42_4	H9	0.083831	0.048845	1.71627	0.086159
pc_ae_c42_4	H10	0.035698	0.051654	0.691111	0.48952
pc_ae_c42_4	Rare	0.051357	0.025438	2.01892	0.043535
pc_ae_c42_5	H1	0.095748	0.038138	2.51059	0.012077
pc_ae_c42_5	H2	-0.04819	0.052713	-0.91428	0.360601
pc_ae_c42_5	H3	-0.03071	0.061266	-0.50122	0.616236
pc_ae_c42_5	H4	0.060631	0.055939	1.08387	0.278461
pc_ae_c42_5	H6	0.032558	0.032351	1.00639	0.314265
pc_ae_c42_5	H7	0.120686	0.057743	2.09004	0.036652
pc_ae_c42_5	H8	0.112866	0.057406	1.96609	0.04933
pc_ae_c42_5	H9	0.00972	0.049181	0.19763	0.843341
pc_ae_c42_5	H10	-0.02744	0.052096	-0.52676	0.598375
pc_ae_c42_5	Rare	0.043907	0.025562	1.71764	0.085909
pc_ae_c44_3	H1	0.075964	0.038659	1.96498	0.049458
pc_ae_c44_3	H2	0.021764	0.053385	0.407683	0.68352
pc_ae_c44_3	H3	-0.02078	0.061881	-0.33573	0.737087
pc_ae_c44_3	H4	0.065026	0.056673	1.14739	0.251261
pc_ae_c44_3	H6	0.026662	0.032715	0.814973	0.415117
pc_ae_c44_3	H7	0.095313	0.058481	1.62982	0.103188
pc_ae_c44_3	H8	0.059187	0.058525	1.0113	0.31191
pc_ae_c44_3	H9	0.037644	0.049749	0.756694	0.44926
pc_ae_c44_3	H10	0.037715	0.052664	0.716147	0.473926
pc_ae_c44_3	Rare	0.029102	0.025959	1.12106	0.262302
pc_ae_c44_4	H1	0.044015	0.03848	1.14383	0.252735
pc_ae_c44_4	H2	-0.06562	0.053269	-1.23195	0.218012
pc_ae_c44_4	H3	0.007646	0.061851	0.123614	0.901625
pc_ae_c44_4	H4	0.103488	0.056341	1.83681	0.066283
pc_ae_c44_4	H6	0.026533	0.032612	0.813613	0.415896
pc_ae_c44_4	H7	0.095046	0.058312	1.62995	0.103159
pc_ae_c44_4	H8	0.091664	0.057767	1.58678	0.11261
pc_ae_c44_4	H9	0.025316	0.049458	0.511866	0.608762
pc_ae_c44_4	H10	-0.01081	0.052496	-0.20593	0.836855
pc_ae_c44_4	Rare	0.016476	0.025778	0.639163	0.522739
pc_ae_c44_5	H1	0.09879	0.038609	2.55872	0.010528
pc_ae_c44_5	H2	-0.01892	0.053292	-0.35495	0.72264
pc_ae_c44_5	H3	0.008466	0.061933	0.136694	0.891277
pc_ae_c44_5	H4	0.081377	0.056436	1.44193	0.149368
pc_ae_c44_5	H6	0.031074	0.032703	0.950169	0.342061
pc_ae_c44_5	H7	0.095637	0.058314	1.64002	0.101048
pc_ae_c44_5	H8	0.162557	0.058074	2.79916	0.005138
pc_ae_c44_5	H9	0.032856	0.049619	0.662171	0.507885
pc_ae_c44_5	H10	0.030688	0.05251	0.584429	0.558952
pc_ae_c44_5	Rare	0.058115	0.025841	2.24896	0.024548
pc_ae_c44_6	H1	0.101208	0.038612	2.62114	0.008784
pc_ae_c44_6	H2	-0.00107	0.053301	-0.02013	0.983944
pc_ae_c44_6	H3	-0.0275	0.061937	-0.44398	0.657071
pc_ae_c44_6	H4	-0.00653	0.056524	-0.11556	0.908002
pc_ae_c44_6	H6	0.020176	0.032731	0.61642	0.537639
pc_ae_c44_6	H7	0.137282	0.05848	2.3475	0.018929
pc_ae_c44_6	H8	0.148563	0.058338	2.54659	0.0109
pc_ae_c44_6	H9	0.058549	0.049623	1.17989	0.238088
pc_ae_c44_6	H10	-0.01129	0.052583	-0.21466	0.830041
pc_ae_c44_6	Rare	0.030598	0.025868	1.18285	0.236909
sm_oh_c14_1	H1	0.022449	0.035713	0.628604	0.52963
sm_oh_c14_1	H2	0.008298	0.049253	0.16847	0.866219
sm_oh_c14_1	H3	-0.01798	0.057016	-0.31529	0.752554
sm_oh_c14_1	H4	0.055218	0.052236	1.05707	0.290516
sm_oh_c14_1	H6	0.009243	0.030165	0.306433	0.759284
sm_oh_c14_1	H7	0.121655	0.053858	2.2588	0.023928
sm_oh_c14_1	H8	0.061279	0.053834	1.1383	0.255036
sm_oh_c14_1	H9	0.023699	0.045734	0.518205	0.604333
sm_oh_c14_1	H10	0.024238	0.048715	0.497549	0.618819
sm_oh_c14_1	Rare	0.052514	0.023857	2.20118	0.027757
sm_oh_c16_1	H1	0.038669	0.03567	1.08407	0.278373
sm_oh_c16_1	H2	0.035228	0.049115	0.717257	0.473241
sm_oh_c16_1	H3	0.044963	0.056944	0.789601	0.429789
sm_oh_c16_1	H4	0.075678	0.052237	1.44874	0.147457
sm_oh_c16_1	H6	0.002678	0.030133	0.088883	0.929178
sm_oh_c16_1	H7	0.108512	0.05385	2.01509	0.043936
sm_oh_c16_1	H8	0.055906	0.05374	1.0403	0.298238
sm_oh_c16_1	H9	0.029123	0.045712	0.637094	0.524086
sm_oh_c16_1	H10	-0.00672	0.048611	-0.13832	0.88999
sm_oh_c16_1	Rare	0.055985	0.023838	2.34855	0.018876
sm_oh_c22_1	H1	0.08344	0.037387	2.23179	0.025662
sm_oh_c22_1	H2	0.006641	0.051318	0.129411	0.897037
sm_oh_c22_1	H3	0.014247	0.059754	0.238419	0.811563
sm_oh_c22_1	H4	0.030745	0.054675	0.562328	0.573912
sm_oh_c22_1	H6	-0.02716	0.031536	-0.86108	0.389223
sm_oh_c22_1	H7	0.069243	0.056433	1.227	0.219865
sm_oh_c22_1	H8	0.043181	0.056412	0.765448	0.444032
sm_oh_c22_1	H9	0.031164	0.047785	0.652167	0.514316
sm_oh_c22_1	H10	0.009403	0.050864	0.184857	0.853347
sm_oh_c22_1	Rare	0.042975	0.024946	1.72273	0.084984
sm_oh_c22_2	H1	0.078619	0.035787	2.19689	0.028063
sm_oh_c22_2	H2	0.004829	0.049293	0.097976	0.921955
sm_oh_c22_2	H3	-0.03903	0.057187	-0.68259	0.494892
sm_oh_c22_2	H4	0.022554	0.052363	0.430729	0.66668
sm_oh_c22_2	H6	-0.01118	0.030225	-0.36997	0.711414
sm_oh_c22_2	H7	0.077139	0.05403	1.42772	0.153421
sm_oh_c22_2	H8	0.043846	0.053842	0.814353	0.415472
sm_oh_c22_2	H9	0.014082	0.04593	0.306589	0.759166
sm_oh_c22_2	H10	0.015733	0.048824	0.322232	0.747287
sm_oh_c22_2	Rare	0.042281	0.023913	1.76809	0.077092
sm_oh_c24_1	H1	0.043058	0.037837	1.13798	0.255168
sm_oh_c24_1	H2	0.020868	0.052059	0.400859	0.688537
sm_oh_c24_1	H3	-0.01853	0.060492	-0.30626	0.759417
sm_oh_c24_1	H4	0.019114	0.055411	0.344948	0.730144
sm_oh_c24_1	H6	-0.0319	0.031897	-0.99997	0.317359
sm_oh_c24_1	H7	0.053278	0.057308	0.92968	0.352571
sm_oh_c24_1	H8	0.058325	0.05725	1.01878	0.308343
sm_oh_c24_1	H9	0.009231	0.048383	0.190793	0.848693
sm_oh_c24_1	H10	-0.05962	0.051562	-1.15626	0.247615
sm_oh_c24_1	Rare	0.031854	0.025242	1.26194	0.207016
sm_c16_0	H1	0.085757	0.037264	2.30132	0.021404
sm_c16_0	H2	0.019148	0.051235	0.373724	0.708621
sm_c16_0	H3	0.017884	0.059598	0.30007	0.764133
sm_c16_0	H4	0.0664	0.054616	1.21575	0.224122
sm_c16_0	H6	0.005976	0.0315	0.189723	0.849532
sm_c16_0	H7	0.121654	0.0564	2.15698	0.031043
sm_c16_0	H8	0.11881	0.05614	2.11632	0.034355
sm_c16_0	H9	0.04425	0.047804	0.925639	0.354667
sm_c16_0	H10	-0.02213	0.050856	-0.43518	0.663445
sm_c16_0	Rare	0.045973	0.024928	1.84425	0.065191
sm_c16_1	H1	0.092781	0.035845	2.58837	0.009664
sm_c16_1	H2	0.025754	0.049311	0.522282	0.601492
sm_c16_1	H3	-0.01586	0.057072	-0.27791	0.781094
sm_c16_1	H4	0.098541	0.052595	1.87357	0.061034
sm_c16_1	H6	0.009576	0.030319	0.315825	0.752146
sm_c16_1	H7	0.048636	0.054171	0.897824	0.369312
sm_c16_1	H8	0.092829	0.054201	1.71268	0.086818
sm_c16_1	H9	0.063256	0.045961	1.37629	0.168778
sm_c16_1	H10	0.011153	0.048868	0.228233	0.819472
sm_c16_1	Rare	0.039988	0.023999	1.66627	0.095708
sm_c18_0	H1	0.061389	0.037386	1.64202	0.100633
sm_c18_0	H2	0.032481	0.051359	0.632424	0.527131
sm_c18_0	H3	0.029857	0.059784	0.499405	0.61751
sm_c18_0	H4	0.118663	0.054832	2.16412	0.030491
sm_c18_0	H6	-0.00604	0.031581	-0.19131	0.848288
sm_c18_0	H7	0.00845	0.056649	0.149159	0.881433
sm_c18_0	H8	0.052189	0.056063	0.930906	0.351936
sm_c18_0	H9	0.043941	0.047924	0.916899	0.359229
sm_c18_0	H10	-0.025	0.05085	-0.49158	0.623036
sm_c18_0	Rare	0.035494	0.024964	1.42181	0.155128
sm_c18_1	H1	0.086195	0.036546	2.35856	0.018375
sm_c18_1	H2	0.027867	0.050313	0.553868	0.579688
sm_c18_1	H3	0.005636	0.058433	0.096456	0.923162
sm_c18_1	H4	0.1179	0.053743	2.19379	0.028285
sm_c18_1	H6	0.007539	0.030919	0.243826	0.807373
sm_c18_1	H7	0.023639	0.055344	0.427117	0.669308
sm_c18_1	H8	0.04052	0.055036	0.736232	0.461615
sm_c18_1	H9	0.065521	0.046932	1.39609	0.162735
sm_c18_1	H10	-0.01995	0.049734	-0.40119	0.68829
sm_c18_1	Rare	0.030248	0.024446	1.23731	0.216018
sm_c20_2	H1	0.014243	0.03657	0.389478	0.696935
sm_c20_2	H2	0.036882	0.050492	0.730463	0.465133
sm_c20_2	H3	-0.08126	0.058592	-1.38691	0.165515
sm_c20_2	H4	-0.02823	0.053731	-0.52531	0.599387
sm_c20_2	H6	0.001667	0.031017	0.053741	0.957143
sm_c20_2	H7	-0.00598	0.055803	-0.10712	0.914694
sm_c20_2	H8	0.073405	0.054906	1.33691	0.181297
sm_c20_2	H9	-0.007	0.04714	-0.14855	0.88191
sm_c20_2	H10	-0.01166	0.049945	-0.23337	0.815485
sm_c20_2	Rare	0.007979	0.024612	0.324209	0.74579
sm_c24_0	H1	0.091897	0.038806	2.36813	0.017907
sm_c24_0	H2	0.039017	0.05332	0.731745	0.46435
sm_c24_0	H3	0.000886	0.061827	0.014338	0.988561
sm_c24_0	H4	0.01479	0.056768	0.260527	0.794465
sm_c24_0	H6	-0.03567	0.032752	-1.08907	0.276161
sm_c24_0	H7	0.028762	0.058767	0.489419	0.624562
sm_c24_0	H8	0.056419	0.058763	0.960101	0.33704
sm_c24_0	H9	0.018503	0.04958	0.373193	0.709017
sm_c24_0	H10	-0.0055	0.052893	-0.1039	0.917249
sm_c24_0	Rare	0.020887	0.025913	0.806065	0.420234
sm_c24_1	H1	0.091841	0.038656	2.37588	0.017536
sm_c24_1	H2	0.011702	0.053282	0.219624	0.826171
sm_c24_1	H3	-0.06229	0.061867	-1.00686	0.314039
sm_c24_1	H4	0.00012	0.056703	0.002116	0.998312
sm_c24_1	H6	-0.02767	0.032655	-0.84739	0.396809
sm_c24_1	H7	0.015879	0.058628	0.270846	0.786518
sm_c24_1	H8	0.091421	0.05793	1.57812	0.114586
sm_c24_1	H9	0.023432	0.049536	0.473028	0.636209
sm_c24_1	H10	-0.04282	0.052718	-0.81223	0.41669
sm_c24_1	Rare	0.02005	0.025851	0.775614	0.438004
sm_c26_0	H1	-0.01869	0.038396	-0.48673	0.626467
sm_c26_0	H2	-0.02701	0.05295	-0.51002	0.610056
sm_c26_0	H3	0.082603	0.061386	1.34563	0.178466
sm_c26_0	H4	0.00691	0.056267	0.122804	0.902266
sm_c26_0	H6	-0.0411	0.032414	-1.2681	0.204808
sm_c26_0	H7	-0.0017	0.05821	-0.0292	0.976703
sm_c26_0	H8	0.054316	0.057871	0.938583	0.347979
sm_c26_0	H9	0.014631	0.049094	0.298014	0.765702
sm_c26_0	H10	-0.02251	0.05284	-0.426	0.670121
sm_c26_0	Rare	0.003441	0.025723	0.133771	0.893588
sm_c26_1	H1	0.049463	0.038496	1.28488	0.198881
sm_c26_1	H2	0.062879	0.05321	1.18172	0.237359
sm_c26_1	H3	0.046591	0.061479	0.75784	0.448574
sm_c26_1	H4	0.033321	0.056787	0.586779	0.557372
sm_c26_1	H6	0.009854	0.03251	0.303093	0.761829
sm_c26_1	H7	0.035542	0.058604	0.606474	0.544221
sm_c26_1	H8	-0.00684	0.05871	-0.11648	0.907277
sm_c26_1	H9	0.01852	0.049388	0.374984	0.707684
sm_c26_1	H10	-0.00508	0.052589	-0.09664	0.923016
sm_c26_1	Rare	0.018858	0.02585	0.729533	0.465701

## Sheet: Tab 7 
Supplementary Table S7. Association between haplotypes and plasma proteins in the subset of 3,535 study participants.
Abbreviations and symbols: Beta, association coefficient; SE, standard error.
Protein code	Haplotype	Beta	SE	Statistic	Pvalue
P02768	H1	0.0290351	0.0543715	0.534013	0.593366
P02768	H2	-0.000350336	0.0714367	-0.00490415	0.996087
P02768	H3	0.00926673	0.0814939	0.113711	0.909474
P02768	H4	-0.00760868	0.0815567	-0.0932931	0.925676
P02768	H6	-0.0419854	0.043193	-0.972042	0.331097
P02768	H7	-0.0182345	0.0746153	-0.24438	0.806951
P02768	H8	-0.0537974	0.0724396	-0.742652	0.457742
P02768	H9	-0.0122089	0.0669212	-0.182437	0.855251
P02768	H10	-0.0494074	0.0751107	-0.657794	0.510713
P02766	H1	-0.0620435	0.0529335	-1.1721	0.241235
P02766	H2	0.0147803	0.0694971	0.212675	0.831593
P02766	H3	0.0384134	0.0803123	0.4783	0.632466
P02766	H4	-0.0907343	0.0794434	-1.14213	0.25348
P02766	H6	-0.0174029	0.0422638	-0.411768	0.680535
P02766	H7	-0.0152589	0.0726999	-0.209889	0.833767
P02766	H8	-0.0999744	0.0702905	-1.4223	0.155027
P02766	H9	-0.0684722	0.0653422	-1.0479	0.294756
P02766	H10	-0.0346868	0.0734142	-0.472481	0.636613
P19827	H1	0.0083937	0.0556217	0.150907	0.880058
P19827	H2	-0.0331118	0.0731974	-0.452362	0.651036
P19827	H3	-0.0989376	0.0826051	-1.19772	0.231108
P19827	H4	-0.0350853	0.0836941	-0.419209	0.675089
P19827	H6	-0.055172	0.0444267	-1.24187	0.214369
P19827	H7	-0.046937	0.0764522	-0.61394	0.539295
P19827	H8	-0.147074	0.0754521	-1.94924	0.0513459
P19827	H9	-0.0403597	0.0688667	-0.586055	0.557876
P19827	H10	-0.0480185	0.0772284	-0.621773	0.534132
P01023	H1	0.05551	0.0539243	1.02941	0.30336
P01023	H2	0.121304	0.072062	1.68333	0.0924005
P01023	H3	0.121098	0.0815562	1.48485	0.137674
P01023	H4	-0.0170223	0.0817381	-0.208254	0.835043
P01023	H6	0.0517287	0.0432611	1.19573	0.231881
P01023	H7	0.0264482	0.0747779	0.35369	0.723592
P01023	H8	0.154407	0.07312	2.11169	0.0347831
P01023	H9	0.0121884	0.0674399	0.18073	0.85659
P01023	H10	-0.018829	0.0746674	-0.252172	0.800923
P01042_P01042_2	H1	0.048377	0.0554152	0.872992	0.382727
P01042_P01042_2	H2	0.0133508	0.0727002	0.183643	0.854304
P01042_P01042_2	H3	-0.0386835	0.0834935	-0.463312	0.64317
P01042_P01042_2	H4	0.0689417	0.0832501	0.828128	0.407654
P01042_P01042_2	H6	-0.0441789	0.0438606	-1.00726	0.313881
P01042_P01042_2	H7	-0.0349085	0.0761232	-0.458579	0.646565
P01042_P01042_2	H8	-0.075914	0.0740265	-1.0255	0.305199
P01042_P01042_2	H9	-0.103252	0.0683806	-1.50996	0.131144
P01042_P01042_2	H10	-0.0622594	0.076868	-0.809953	0.418022
P02649	H1	0.0202422	0.0562409	0.35992	0.718929
P02649	H2	-0.0508547	0.0742081	-0.685299	0.493201
P02649	H3	0.0509264	0.084373	0.603586	0.546158
P02649	H4	-0.0503895	0.084329	-0.597534	0.550189
P02649	H6	0.0905972	0.0447249	2.02565	0.0428758
P02649	H7	0.121888	0.0772497	1.57785	0.11469
P02649	H8	0.193764	0.0755323	2.56531	0.0103494
P02649	H9	0.0168222	0.0693641	0.242521	0.808391
P02649	H10	0.0346672	0.0775569	0.446991	0.654909
P01024	H1	-0.0994916	0.0563394	-1.76593	0.0774938
P01024	H2	0.0574578	0.0751628	0.764444	0.444654
P01024	H3	-0.19671	0.0844338	-2.32975	0.0198756
P01024	H4	0.103692	0.0848921	1.22145	0.221997
P01024	H6	0.0289368	0.0450089	0.642913	0.520323
P01024	H7	-0.0870694	0.0771055	-1.12922	0.25888
P01024	H8	0.0447577	0.0756456	0.591676	0.554106
P01024	H9	-0.0150966	0.070527	-0.214054	0.830518
P01024	H10	-0.024815	0.0778885	-0.318596	0.750052
P04196	H1	0.0167536	0.0543688	0.308148	0.757988
P04196	H2	0.00546072	0.0717832	0.0760724	0.939366
P04196	H3	0.163961	0.0813032	2.01666	0.0438072
P04196	H4	0.0130985	0.0816189	0.160484	0.872509
P04196	H6	0.0673694	0.0432395	1.55805	0.119311
P04196	H7	0.0777072	0.0746574	1.04085	0.298017
P04196	H8	-0.0786913	0.0731482	-1.07578	0.282099
P04196	H9	-0.0844192	0.0670119	-1.25976	0.207838
P04196	H10	0.0237059	0.0744565	0.318386	0.750211
P01011	H1	0.0680683	0.0557243	1.22152	0.221972
P01011	H2	-0.0454946	0.0734673	-0.619249	0.535792
P01011	H3	-0.0335304	0.0838602	-0.399836	0.689301
P01011	H4	-0.0172585	0.0834104	-0.206911	0.836092
P01011	H6	-0.0562997	0.0443282	-1.27007	0.204145
P01011	H7	-0.05594	0.0770343	-0.72617	0.467783
P01011	H8	-0.0267976	0.0742854	-0.360739	0.718316
P01011	H9	0.062252	0.0690384	0.901701	0.367278
P01011	H10	-0.0152105	0.0772989	-0.196775	0.844015
P02787	H1	0.0326485	0.052593	0.620776	0.534787
P02787	H2	-0.0290872	0.0689889	-0.421621	0.673328
P02787	H3	-0.0278828	0.0786967	-0.354308	0.72313
P02787	H4	-0.0723014	0.0784119	-0.922071	0.356555
P02787	H6	0.0126608	0.0418843	0.302279	0.762457
P02787	H7	-0.0417303	0.0722936	-0.577234	0.563818
P02787	H8	0.0176556	0.0699556	0.252383	0.800759
P02787	H9	0.0437561	0.064737	0.675905	0.499145
P02787	H10	-0.0115369	0.0726442	-0.158814	0.873825
P01834	H1	0.0546098	0.0565248	0.966122	0.33405
P01834	H2	-0.0472383	0.0752173	-0.628024	0.530029
P01834	H3	0.0452663	0.0849568	0.532815	0.594195
P01834	H4	0.112595	0.0853537	1.31916	0.187201
P01834	H6	-0.0570705	0.0451701	-1.26346	0.206509
P01834	H7	-0.0435044	0.077836	-0.558924	0.576249
P01834	H8	-0.100663	0.0759499	-1.32538	0.18513
P01834	H9	0.0576023	0.0710255	0.81101	0.417415
P01834	H10	0.0483558	0.0799423	0.604883	0.545296
Q14624_Q14624_2	H1	0.108822	0.054879	1.98294	0.0474518
Q14624_Q14624_2	H2	-0.0408815	0.072231	-0.565983	0.571442
Q14624_Q14624_2	H3	-0.00420235	0.0822521	-0.0510911	0.959256
Q14624_Q14624_2	H4	0.0915638	0.0822475	1.11327	0.265668
Q14624_Q14624_2	H6	-0.0527696	0.0439859	-1.19969	0.230339
Q14624_Q14624_2	H7	-0.0964256	0.0763139	-1.26354	0.206479
Q14624_Q14624_2	H8	-0.0357937	0.0736464	-0.486021	0.626983
Q14624_Q14624_2	H9	0.0643729	0.0681175	0.945027	0.34471
Q14624_Q14624_2	H10	0.016347	0.0758295	0.215576	0.829331
P07360	H1	0.00175546	0.0562209	0.0312244	0.975092
P07360	H2	0.0693639	0.0748038	0.927278	0.353846
P07360	H3	0.0423315	0.0849525	0.498296	0.618307
P07360	H4	-0.158443	0.084694	-1.87077	0.0614603
P07360	H6	-0.0295187	0.0448393	-0.658321	0.510375
P07360	H7	0.0462386	0.0771276	0.599508	0.548873
P07360	H8	-0.00569797	0.0746369	-0.0763425	0.939151
P07360	H9	-0.0444869	0.0696293	-0.638911	0.522923
P07360	H10	-0.0537246	0.0779028	-0.689636	0.490468
P00450	H1	0.120727	0.0490878	2.45941	0.0139644
P00450	H2	-0.00882537	0.0646091	-0.136596	0.891358
P00450	H3	-0.043604	0.0734589	-0.593583	0.552829
P00450	H4	0.0631228	0.0742427	0.850221	0.39526
P00450	H6	0.0165281	0.0392135	0.421489	0.673424
P00450	H7	0.0787289	0.0676816	1.16322	0.244818
P00450	H8	0.0840321	0.065761	1.27784	0.20139
P00450	H9	0.160795	0.0604063	2.6619	0.00780555
P00450	H10	0.1221	0.0682997	1.78771	0.073909
P02647	H1	0.0106109	0.0562419	0.188665	0.850367
P02647	H2	0.0920854	0.073811	1.24758	0.212266
P02647	H3	0.0340978	0.0838929	0.406444	0.684441
P02647	H4	-0.0750232	0.0844322	-0.888562	0.3743
P02647	H6	0.024837	0.0447966	0.554439	0.579314
P02647	H7	0.114609	0.0774395	1.47999	0.138967
P02647	H8	0.0272804	0.075605	0.360828	0.71825
P02647	H9	0.0324538	0.0698203	0.464819	0.64209
P02647	H10	0.0627689	0.0788343	0.796213	0.425962
P02760	H1	-0.0208369	0.0551249	-0.377994	0.705458
P02760	H2	0.0931703	0.0727315	1.28102	0.200272
P02760	H3	-0.0154223	0.0832049	-0.185353	0.852963
P02760	H4	0.0332929	0.0823052	0.404506	0.685865
P02760	H6	-0.0381641	0.0440042	-0.867283	0.385846
P02760	H7	0.0751721	0.0761834	0.986725	0.323845
P02760	H8	-0.0618585	0.0746641	-0.828491	0.407449
P02760	H9	-0.0563021	0.06841	-0.82301	0.410558
P02760	H10	-0.0643339	0.076985	-0.835668	0.403399
P01008	H1	0.0609432	0.0543699	1.1209	0.262407
P01008	H2	0.0506771	0.0721821	0.702074	0.48268
P01008	H3	0.126224	0.0819015	1.54116	0.123367
P01008	H4	0.00311728	0.0820358	0.0379991	0.969691
P01008	H6	-0.0193967	0.0435309	-0.445584	0.655925
P01008	H7	-0.0780389	0.0754021	-1.03497	0.300754
P01008	H8	-0.127937	0.0728901	-1.75521	0.0793105
P01008	H9	-0.0308978	0.0676895	-0.456464	0.648085
P01008	H10	-0.0417724	0.0756087	-0.552482	0.580654
O95445	H1	0.0310518	0.0566304	0.548325	0.583504
O95445	H2	0.045972	0.0742268	0.619345	0.535729
O95445	H3	0.0381258	0.0841759	0.45293	0.650627
O95445	H4	-0.0127596	0.0845246	-0.150958	0.880018
O95445	H6	-0.0269627	0.0450229	-0.598866	0.549301
O95445	H7	0.134372	0.0772423	1.73961	0.0820145
O95445	H8	0.0571348	0.0752181	0.759589	0.447552
O95445	H9	-0.00573829	0.0698698	-0.0821283	0.934549
O95445	H10	0.0217409	0.079308	0.274133	0.783999
P01031	H1	-0.000978449	0.0544928	-0.0179556	0.985675
P01031	H2	-0.153582	0.0717167	-2.14151	0.0323014
P01031	H3	-0.0694149	0.0811092	-0.85582	0.392156
P01031	H4	-0.0354914	0.0817914	-0.433926	0.664369
P01031	H6	-0.0591573	0.0433619	-1.36427	0.17257
P01031	H7	0.0336308	0.0744308	0.45184	0.651412
P01031	H8	-0.0872495	0.0727314	-1.19961	0.230371
P01031	H9	-0.00411742	0.0672826	-0.0611959	0.951207
P01031	H10	-0.0451311	0.0751014	-0.600936	0.547921
P01042_2	H1	0.0101261	0.0553418	0.182975	0.854829
P01042_2	H2	-0.0722332	0.0726266	-0.994583	0.320008
P01042_2	H3	0.0512337	0.0825055	0.620973	0.534657
P01042_2	H4	-0.0046644	0.0830962	-0.0561325	0.955239
P01042_2	H6	-0.0522401	0.0440669	-1.18547	0.235911
P01042_2	H7	-0.011327	0.0760607	-0.148921	0.881624
P01042_2	H8	-0.202789	0.0738175	-2.74716	0.00604206
P01042_2	H9	-0.0196441	0.0686299	-0.286232	0.774717
P01042_2	H10	0.0446582	0.0764185	0.58439	0.558996
P06396_P06396_2	H1	-0.113467	0.0552648	-2.05314	0.0401326
P06396_P06396_2	H2	-0.0350553	0.0728985	-0.480878	0.630633
P06396_P06396_2	H3	0.0456146	0.0831433	0.548626	0.583297
P06396_P06396_2	H4	-0.0871545	0.082927	-1.05098	0.293341
P06396_P06396_2	H6	0.0140529	0.0442767	0.317388	0.750968
P06396_P06396_2	H7	0.0676534	0.0763591	0.88599	0.375684
P06396_P06396_2	H8	0.0768018	0.0745142	1.0307	0.302753
P06396_P06396_2	H9	-0.0394309	0.0687368	-0.573649	0.566242
P06396_P06396_2	H10	0.00110721	0.0771929	0.0143435	0.988557
P25311	H1	0.0460373	0.053222	0.865005	0.387095
P25311	H2	0.0983817	0.0701371	1.40271	0.160793
P25311	H3	0.151693	0.0792909	1.91312	0.0558142
P25311	H4	-0.124368	0.0794815	-1.56474	0.117735
P25311	H6	-0.0463784	0.0423885	-1.09413	0.273974
P25311	H7	0.0331348	0.072718	0.455661	0.648662
P25311	H8	-0.174925	0.0713187	-2.45273	0.0142262
P25311	H9	-0.0510827	0.0654079	-0.780986	0.434863
P25311	H10	0.0607782	0.0731407	0.830977	0.406043
P22792	H1	0.00478607	0.0564548	0.0847771	0.932443
P22792	H2	0.0772775	0.0742166	1.04124	0.297834
P22792	H3	-0.14153	0.0850438	-1.6642	0.0961612
P22792	H4	-0.0393837	0.0845146	-0.465999	0.641245
P22792	H6	0.0405291	0.0451945	0.896771	0.369903
P22792	H7	0.0391542	0.0774203	0.505736	0.613074
P22792	H8	0.0934829	0.0762179	1.22652	0.220085
P22792	H9	-0.0429106	0.0704064	-0.609471	0.542252
P22792	H10	0.00254424	0.0789446	0.0322281	0.974292
Q96PD5	H1	-0.0239967	0.0544742	-0.440516	0.659591
Q96PD5	H2	0.0597118	0.0717111	0.832672	0.405087
Q96PD5	H3	0.193665	0.081786	2.36794	0.0179413
Q96PD5	H4	-0.00916809	0.0821883	-0.11155	0.911187
Q96PD5	H6	-0.00687969	0.0434515	-0.158331	0.874205
Q96PD5	H7	-0.0754333	0.0748027	-1.00843	0.313317
Q96PD5	H8	0.00247544	0.0735025	0.0336783	0.973136
Q96PD5	H9	0.0985465	0.06814	1.44624	0.1482
Q96PD5	H10	-0.0855477	0.0753673	-1.13508	0.25642
P19823	H1	0.0205596	0.0568815	0.361447	0.717787
P19823	H2	0.0314411	0.0747296	0.420731	0.673978
P19823	H3	-0.0112711	0.0846306	-0.13318	0.894059
P19823	H4	-0.0529522	0.0852322	-0.62127	0.534463
P19823	H6	-0.0153931	0.0452921	-0.339863	0.73398
P19823	H7	0.0480228	0.0780074	0.615618	0.538186
P19823	H8	-0.143649	0.0768261	-1.86979	0.0615956
P19823	H9	-0.0560401	0.0703777	-0.796276	0.425925
P19823	H10	-0.0839258	0.0784906	-1.06925	0.285032
P02675	H1	-0.066228	0.0559837	-1.18299	0.236895
P02675	H2	0.0130295	0.0741186	0.175793	0.860467
P02675	H3	0.00762524	0.0839813	0.0907969	0.927659
P02675	H4	0.12175	0.0849985	1.43237	0.152126
P02675	H6	0.015671	0.0447293	0.350352	0.726095
P02675	H7	-0.0221304	0.0773815	-0.285991	0.774902
P02675	H8	0.0465659	0.0753337	0.618129	0.536531
P02675	H9	-0.0816003	0.0695721	-1.17289	0.24092
P02675	H10	-0.0262507	0.0785888	-0.334026	0.73838
P02748	H1	0.166406	0.0535135	3.1096	0.00188841
P02748	H2	0.0973739	0.0707912	1.37551	0.169061
P02748	H3	-0.00735356	0.0804827	-0.0913682	0.927205
P02748	H4	0.0311392	0.0808137	0.385321	0.700023
P02748	H6	0.0134352	0.0428351	0.313648	0.753807
P02748	H7	0.023011	0.0742773	0.309799	0.756733
P02748	H8	-0.0478425	0.0725311	-0.659613	0.509545
P02748	H9	0.0557584	0.0667346	0.835525	0.403479
P02748	H10	0.152881	0.0740508	2.06455	0.0390393
P05155_P05155_3	H1	0.0517884	0.0555155	0.932864	0.350954
P05155_P05155_3	H2	-0.0448339	0.0724454	-0.618865	0.536046
P05155_P05155_3	H3	-0.0169301	0.0827032	-0.204709	0.837811
P05155_P05155_3	H4	0.0451034	0.0833613	0.541059	0.588501
P05155_P05155_3	H6	-0.0213832	0.0440867	-0.485026	0.627688
P05155_P05155_3	H7	-0.138565	0.0759564	-1.82427	0.0681965
P05155_P05155_3	H8	-0.0182468	0.0746045	-0.244581	0.806795
P05155_P05155_3	H9	-0.0461258	0.0686484	-0.671914	0.501682
P05155_P05155_3	H10	-0.05954	0.0774433	-0.76882	0.442052
P43652	H1	-0.101148	0.0564391	-1.79216	0.0731932
P43652	H2	-0.0232283	0.0741117	-0.313423	0.753978
P43652	H3	-0.0283171	0.0845359	-0.334971	0.737667
P43652	H4	-0.0416736	0.0844943	-0.493213	0.621893
P43652	H6	0.00386059	0.0449248	0.0859344	0.931523
P43652	H7	-0.0819439	0.0778867	-1.05209	0.29283
P43652	H8	-0.109746	0.0757662	-1.44849	0.147571
P43652	H9	-0.0898281	0.0695469	-1.29162	0.196574
P43652	H10	-0.224565	0.0782097	-2.87132	0.00411208
P02679_P02679_2	H1	-0.0592964	0.0561022	-1.05694	0.290614
P02679_P02679_2	H2	5.59487e-05	0.0741487	0.000754547	0.999398
P02679_P02679_2	H3	0.0115165	0.0840707	0.136987	0.891049
P02679_P02679_2	H4	0.118581	0.0850237	1.39468	0.163201
P02679_P02679_2	H6	0.0240416	0.0447502	0.537239	0.591136
P02679_P02679_2	H7	-0.0067538	0.0774572	-0.087194	0.930522
P02679_P02679_2	H8	0.0681629	0.0756184	0.901406	0.367434
P02679_P02679_2	H9	-0.0734829	0.0696058	-1.0557	0.291178
P02679_P02679_2	H10	-0.00400728	0.0787462	-0.0508886	0.959417
P01861	H1	0.0155529	0.05557	0.279879	0.779587
P01861	H2	0.0697656	0.0735902	0.948029	0.34318
P01861	H3	0.109946	0.0828465	1.32711	0.184558
P01861	H4	0.137894	0.0835951	1.64955	0.0991245
P01861	H6	-0.00497486	0.0444146	-0.112009	0.910822
P01861	H7	0.182582	0.0765526	2.38505	0.0171293
P01861	H8	0.0322943	0.0746058	0.432865	0.665139
P01861	H9	0.0577447	0.068749	0.839935	0.401002
P01861	H10	0.0127338	0.0781323	0.162977	0.870546
P06727	H1	0.0187775	0.0550727	0.340958	0.733156
P06727	H2	0.150899	0.0724049	2.08409	0.0372236
P06727	H3	0.0692566	0.0827709	0.836726	0.402804
P06727	H4	-0.0752284	0.0830551	-0.905766	0.365122
P06727	H6	0.0184647	0.0439472	0.420156	0.674398
P06727	H7	0.00424087	0.0758473	0.0559132	0.955414
P06727	H8	-0.079669	0.0740448	-1.07596	0.282021
P06727	H9	-0.0506302	0.0684353	-0.739825	0.459456
P06727	H10	0.0978147	0.0763176	1.28168	0.20004
O14791_O14791_2_O14791_3	H1	0.100185	0.0537396	1.86427	0.0623666
O14791_O14791_2_O14791_3	H2	-0.0852118	0.0709393	-1.20119	0.229757
O14791_O14791_2_O14791_3	H3	-0.101519	0.081164	-1.25079	0.211094
O14791_O14791_2_O14791_3	H4	-0.0744386	0.0805809	-0.923775	0.355667
O14791_O14791_2_O14791_3	H6	0.0350133	0.043047	0.813372	0.41606
O14791_O14791_2_O14791_3	H7	-0.029589	0.073703	-0.401463	0.688104
O14791_O14791_2_O14791_3	H8	0.0487152	0.0720923	0.675734	0.499254
O14791_O14791_2_O14791_3	H9	0.134491	0.0665715	2.02025	0.0434335
O14791_O14791_2_O14791_3	H10	0.104975	0.0747952	1.4035	0.160555
P00751	H1	0.0718475	0.0562808	1.27659	0.201831
P00751	H2	0.028574	0.0745916	0.383073	0.701689
P00751	H3	-0.177426	0.0855163	-2.07476	0.0380814
P00751	H4	-0.0114075	0.0847031	-0.134676	0.892875
P00751	H6	-0.0525135	0.0450547	-1.16555	0.243876
P00751	H7	-0.0025515	0.0775677	-0.0328938	0.973761
P00751	H8	-0.0495301	0.0759475	-0.652162	0.51434
P00751	H9	0.0549544	0.0704583	0.779957	0.435469
P00751	H10	0.0135339	0.0784126	0.172598	0.862977
P02750	H1	0.115964	0.052162	2.22315	0.0262692
P02750	H2	0.0734398	0.0685505	1.07132	0.284097
P02750	H3	0.0875127	0.0783293	1.11724	0.263968
P02750	H4	-0.0471637	0.0791541	-0.595847	0.551316
P02750	H6	-0.00835331	0.0414094	-0.201725	0.840144
P02750	H7	0.191848	0.0718287	2.6709	0.00759962
P02750	H8	0.00822414	0.070522	0.116618	0.907169
P02750	H9	0.0133534	0.0646914	0.206417	0.836478
P02750	H10	0.0474198	0.0719316	0.659234	0.509788
P20851_P20851_2	H1	0.035022	0.0544284	0.643451	0.519974
P20851_P20851_2	H2	0.0570158	0.0709724	0.803352	0.421826
P20851_P20851_2	H3	0.03587	0.0811481	0.442032	0.658494
P20851_P20851_2	H4	0.0149357	0.0813703	0.183553	0.854375
P20851_P20851_2	H6	-0.0108585	0.0432352	-0.251149	0.801713
P20851_P20851_2	H7	-0.115469	0.073989	-1.56062	0.118703
P20851_P20851_2	H8	0.0421502	0.0728903	0.578268	0.56312
P20851_P20851_2	H9	-0.021503	0.0669195	-0.321326	0.747983
P20851_P20851_2	H10	-0.0591392	0.0756784	-0.781455	0.434588
P13671	H1	0.0268882	0.0545171	0.493207	0.621897
P13671	H2	0.0258358	0.0717588	0.360037	0.718841
P13671	H3	-0.00324344	0.0822115	-0.0394524	0.968532
P13671	H4	-0.0164727	0.0820927	-0.20066	0.840976
P13671	H6	0.0265155	0.0434489	0.610268	0.541724
P13671	H7	0.0650348	0.0750491	0.866564	0.38624
P13671	H8	0.030042	0.0735248	0.408597	0.682861
P13671	H9	0.00916198	0.0676019	0.135528	0.892202
P13671	H10	0.00318876	0.0756579	0.042147	0.966384
P01019	H1	-0.0609776	0.0543268	-1.12242	0.261759
P01019	H2	-0.0682325	0.0712445	-0.957722	0.338269
P01019	H3	-0.0410475	0.0805575	-0.509543	0.610404
P01019	H4	-0.0574528	0.0810699	-0.708683	0.478568
P01019	H6	0.00789922	0.043094	0.183302	0.854572
P01019	H7	0.00637675	0.0740164	0.0861532	0.93135
P01019	H8	-0.0224879	0.0720572	-0.312083	0.754996
P01019	H9	0.0151616	0.0674341	0.224836	0.82212
P01019	H10	-0.0341453	0.0750285	-0.455098	0.649067
P35858_P35858_2	H1	-0.0495227	0.0486398	-1.01815	0.308676
P35858_P35858_2	H2	-0.06382	0.0644369	-0.990425	0.322034
P35858_P35858_2	H3	0.000490078	0.0738189	0.00663891	0.994703
P35858_P35858_2	H4	-0.0316738	0.0735318	-0.43075	0.666676
P35858_P35858_2	H6	-0.0563136	0.0390453	-1.44226	0.149317
P35858_P35858_2	H7	0.0524144	0.0675505	0.775928	0.437844
P35858_P35858_2	H8	-0.0953599	0.0657896	-1.44947	0.147296
P35858_P35858_2	H9	-0.0451429	0.0606461	-0.744365	0.456705
P35858_P35858_2	H10	-0.100812	0.0681964	-1.47827	0.139426
P02671	H1	-0.0599441	0.0562863	-1.06499	0.286955
P02671	H2	0.0264126	0.0743585	0.355206	0.722456
P02671	H3	0.0136922	0.0842156	0.162585	0.870855
P02671	H4	0.126918	0.0852302	1.48912	0.136544
P02671	H6	0.0212913	0.0448721	0.474489	0.635181
P02671	H7	-0.0218458	0.0776659	-0.28128	0.778513
P02671	H8	0.0360016	0.0754892	0.476911	0.633455
P02671	H9	-0.0669143	0.069582	-0.961661	0.336286
P02671	H10	-0.0215365	0.0789465	-0.272798	0.785024
P04114	H1	-0.0344479	0.0546083	-0.630818	0.5282
P04114	H2	0.00508549	0.0715946	0.0710318	0.943376
P04114	H3	0.0753652	0.0807661	0.93313	0.350817
P04114	H4	-0.0632816	0.0810219	-0.781043	0.43483
P04114	H6	0.00813354	0.0432106	0.18823	0.850707
P04114	H7	0.0658994	0.0743454	0.886396	0.375465
P04114	H8	0.0642562	0.0727677	0.883032	0.37728
P04114	H9	0.151429	0.0667289	2.26931	0.0233096
P04114	H10	0.0738183	0.0749729	0.9846	0.324889
P36955	H1	-0.0830806	0.0528634	-1.57161	0.116131
P36955	H2	0.182726	0.0700473	2.6086	0.00912975
P36955	H3	0.0677456	0.0795752	0.85134	0.394639
P36955	H4	-0.00200625	0.0789787	-0.0254024	0.979735
P36955	H6	0.0508791	0.0422452	1.20438	0.228525
P36955	H7	-0.088378	0.0729934	-1.21077	0.226066
P36955	H8	-0.0566477	0.0709987	-0.797869	0.425
P36955	H9	-0.0302471	0.0652469	-0.463579	0.642978
P36955	H10	0.00442706	0.0728774	0.0607466	0.951564
P07357	H1	-0.0565079	0.0568559	-0.993879	0.32035
P07357	H2	0.049043	0.0748144	0.655528	0.512171
P07357	H3	-0.0289701	0.0847491	-0.341834	0.732496
P07357	H4	-0.0302865	0.085341	-0.354888	0.722695
P07357	H6	-0.054851	0.0450265	-1.2182	0.223231
P07357	H7	0.0394828	0.0775749	0.508964	0.610809
P07357	H8	-0.0688196	0.0760413	-0.90503	0.365512
P07357	H9	-0.0310422	0.0699671	-0.443669	0.65731
P07357	H10	-0.0884245	0.078666	-1.12405	0.261069
P02751	H1	-0.107253	0.0560063	-1.91501	0.0555728
P02751	H2	0.0120223	0.0743551	0.161688	0.871561
P02751	H3	-0.0641665	0.084157	-0.762462	0.445835
P02751	H4	0.0116523	0.0843992	0.138061	0.8902
P02751	H6	-0.0334237	0.0446997	-0.747739	0.454668
P02751	H7	-0.105505	0.0769732	-1.37068	0.170563
P02751	H8	-0.017823	0.0756576	-0.235575	0.813776
P02751	H9	-0.0454941	0.0692484	-0.65697	0.511243
P02751	H10	-0.107658	0.0784371	-1.37253	0.169985
P02765	H1	-0.104413	0.0539034	-1.93704	0.0528208
P02765	H2	0.0797794	0.0705719	1.13047	0.258356
P02765	H3	0.0426795	0.0809091	0.527499	0.59788
P02765	H4	-0.147958	0.0806034	-1.83563	0.0664975
P02765	H6	-0.039439	0.0426005	-0.925787	0.35462
P02765	H7	-0.0736831	0.0735499	-1.00181	0.316504
P02765	H8	-0.00601355	0.0713921	-0.0842327	0.932876
P02765	H9	-0.103285	0.0662888	-1.55811	0.119297
P02765	H10	-0.088983	0.0746105	-1.19263	0.233094
P00488	H1	0.00258002	0.0567038	0.0454999	0.963711
P00488	H2	-0.00111293	0.074854	-0.014868	0.988138
P00488	H3	0.119622	0.0856024	1.39741	0.162378
P00488	H4	0.149869	0.085213	1.75876	0.0787058
P00488	H6	0.0221382	0.0453196	0.488492	0.625232
P00488	H7	-0.0332038	0.078091	-0.425194	0.670722
P00488	H8	0.0390015	0.0769442	0.50688	0.612271
P00488	H9	-0.0427559	0.0705169	-0.606321	0.544341
P00488	H10	0.0204852	0.0786143	0.260579	0.794433
A0A0C4DH29	H1	0.0179075	0.0569564	0.314407	0.75323
A0A0C4DH29	H2	0.00485659	0.0746976	0.0650167	0.948164
A0A0C4DH29	H3	0.041017	0.0848755	0.483261	0.628941
A0A0C4DH29	H4	-0.0310751	0.0856988	-0.362609	0.716919
A0A0C4DH29	H6	-0.0423434	0.0452938	-0.934859	0.349925
A0A0C4DH29	H7	-0.13246	0.0780073	-1.69805	0.0895868
A0A0C4DH29	H8	0.0936601	0.0756143	1.23866	0.215556
A0A0C4DH29	H9	0.0620836	0.0702288	0.884019	0.376746
A0A0C4DH29	H10	-0.0463878	0.078245	-0.592853	0.553317
P01602	H1	0.0931223	0.0550761	1.69079	0.0909651
P01602	H2	-0.0250969	0.073008	-0.343755	0.731051
P01602	H3	0.116487	0.0825994	1.41026	0.15855
P01602	H4	0.0348859	0.0828878	0.420881	0.673867
P01602	H6	0.0436409	0.0440752	0.990145	0.322171
P01602	H7	-0.0389972	0.0755054	-0.516482	0.60555
P01602	H8	-0.0677963	0.0740043	-0.916114	0.35967
P01602	H9	0.0480948	0.0689375	0.697658	0.485437
P01602	H10	0.0459925	0.076411	0.601909	0.547274
P01619	H1	0.11354	0.0546198	2.07873	0.0377145
P01619	H2	-0.0309222	0.0724024	-0.427089	0.669341
P01619	H3	0.0525083	0.0820418	0.64002	0.522202
P01619	H4	0.0230938	0.0821431	0.281141	0.778619
P01619	H6	0.0762306	0.0436296	1.74722	0.0806866
P01619	H7	-0.0681642	0.0753942	-0.904104	0.366002
P01619	H8	-0.0466392	0.0734895	-0.634637	0.525707
P01619	H9	0.0492879	0.0684002	0.720581	0.471215
P01619	H10	0.131978	0.0769338	1.71548	0.0863453
P10909_P10909_2_P10909_4_P10909_5	H1	0.0478495	0.0558687	0.856464	0.3918
P10909_P10909_2_P10909_4_P10909_5	H2	0.052917	0.073674	0.718258	0.472646
P10909_P10909_2_P10909_4_P10909_5	H3	0.165747	0.0835597	1.98357	0.0473812
P10909_P10909_2_P10909_4_P10909_5	H4	-0.0821561	0.0842648	-0.974975	0.32964
P10909_P10909_2_P10909_4_P10909_5	H6	0.0383712	0.0448837	0.854904	0.392663
P10909_P10909_2_P10909_4_P10909_5	H7	0.0976385	0.0768777	1.27005	0.204151
P10909_P10909_2_P10909_4_P10909_5	H8	-0.137393	0.0749962	-1.832	0.0670361
P10909_P10909_2_P10909_4_P10909_5	H9	-0.0191364	0.0693739	-0.275845	0.782683
P10909_P10909_2_P10909_4_P10909_5	H10	0.0280036	0.0776334	0.360716	0.718333
P00746	H1	-0.0171321	0.0550577	-0.311167	0.755692
P00746	H2	0.0564945	0.0725415	0.778788	0.436157
P00746	H3	-0.087252	0.0821041	-1.0627	0.287991
P00746	H4	-0.16749	0.0824787	-2.03071	0.0423598
P00746	H6	-0.101067	0.0437342	-2.31093	0.0208942
P00746	H7	-0.0643754	0.0754151	-0.853613	0.393378
P00746	H8	-0.202811	0.0737336	-2.75059	0.00597932
P00746	H9	-0.0542685	0.0679501	-0.798652	0.424546
P00746	H10	-0.0885372	0.0757479	-1.16884	0.242548
P15814	H1	-0.020165	0.0560813	-0.359567	0.719193
P15814	H2	0.0447527	0.0742214	0.602962	0.546573
P15814	H3	0.117479	0.0854682	1.37453	0.169364
P15814	H4	0.0856229	0.0845027	1.01326	0.311008
P15814	H6	0.0606606	0.0449653	1.34905	0.177407
P15814	H7	0.0507734	0.0776806	0.653618	0.513401
P15814	H8	-0.174922	0.0755877	-2.31416	0.0207166
P15814	H9	0.0733666	0.0697604	1.05169	0.293012
P15814	H10	-0.00350181	0.0778328	-0.0449915	0.964117
P00747	H1	-0.0338109	0.0535819	-0.631013	0.528073
P00747	H2	-0.125624	0.0707218	-1.77632	0.0757672
P00747	H3	-0.122479	0.0817335	-1.49851	0.134089
P00747	H4	-0.151966	0.0801113	-1.89693	0.0579192
P00747	H6	-0.0200416	0.0427436	-0.468879	0.639185
P00747	H7	0.0508331	0.0734438	0.692136	0.488898
P00747	H8	0.0867859	0.0716136	1.21186	0.225646
P00747	H9	0.0146364	0.0659763	0.221843	0.824449
P00747	H10	-0.035028	0.074442	-0.470541	0.637998
P08571	H1	0.066388	0.0567962	1.16888	0.242531
P08571	H2	-0.00499341	0.0743855	-0.0671288	0.946483
P08571	H3	0.0294983	0.0846795	0.348352	0.727597
P08571	H4	0.0771361	0.0848648	0.908929	0.36345
P08571	H6	-0.0362283	0.0453687	-0.79853	0.424617
P08571	H7	0.0221001	0.0780088	0.283303	0.776962
P08571	H8	0.0480187	0.075985	0.631951	0.52746
P08571	H9	-0.0288821	0.0703299	-0.410666	0.681343
P08571	H10	0.00698916	0.0795617	0.0878458	0.930004
P02749	H1	-0.00408914	0.0541782	-0.0754758	0.93984
P02749	H2	-0.00893737	0.0720916	-0.123972	0.901344
P02749	H3	0.00454167	0.081444	0.0557643	0.955533
P02749	H4	0.0310328	0.0820226	0.378345	0.705197
P02749	H6	-0.0903165	0.0433891	-2.08155	0.037456
P02749	H7	-0.00898494	0.0747229	-0.120243	0.904297
P02749	H8	-0.0695954	0.0732179	-0.950525	0.341911
P02749	H9	-0.103385	0.0671075	-1.54058	0.123508
P02749	H10	-0.0822435	0.0751574	-1.09428	0.273906
P04217_P04217_2	H1	0.0247177	0.0548177	0.450907	0.652084
P04217_P04217_2	H2	-0.12088	0.0714217	-1.69248	0.0906438
P04217_P04217_2	H3	-0.0698689	0.0818195	-0.853939	0.393197
P04217_P04217_2	H4	-0.064327	0.0823145	-0.781479	0.434573
P04217_P04217_2	H6	0.0309716	0.0435513	0.711153	0.477037
P04217_P04217_2	H7	-0.0535992	0.0747571	-0.716979	0.473435
P04217_P04217_2	H8	0.0233563	0.0737611	0.316649	0.751529
P04217_P04217_2	H9	-0.0642584	0.0680688	-0.944022	0.345224
P04217_P04217_2	H10	-0.0235711	0.0755958	-0.311804	0.755208
P00738	H1	0.0762026	0.0550034	1.38542	0.166013
P00738	H2	-0.106515	0.0726213	-1.46671	0.142544
P00738	H3	-0.0173128	0.0829009	-0.208838	0.834587
P00738	H4	0.0440196	0.0828996	0.530999	0.595453
P00738	H6	-0.0375998	0.043926	-0.855981	0.392067
P00738	H7	0.0246139	0.0757202	0.325064	0.745152
P00738	H8	-0.034563	0.073672	-0.469147	0.638994
P00738	H9	0.066287	0.0688791	0.962368	0.335931
P00738	H10	-0.0331166	0.0762252	-0.434458	0.663982
P06681	H1	-0.0543105	0.0569909	-0.952968	0.340672
P06681	H2	-0.0685231	0.0746437	-0.918002	0.358681
P06681	H3	0.113286	0.084167	1.34597	0.178399
P06681	H4	-0.0434737	0.0847712	-0.512835	0.608099
P06681	H6	0.0473395	0.0451549	1.04838	0.294535
P06681	H7	0.0531768	0.0778166	0.683361	0.494424
P06681	H8	-0.0753513	0.0753038	-1.00063	0.317074
P06681	H9	-0.0197892	0.0700745	-0.282402	0.777652
P06681	H10	-0.0514139	0.0782184	-0.657312	0.511023
P05543	H1	0.0349766	0.0529428	0.660649	0.508881
P05543	H2	-0.064407	0.0698064	-0.922651	0.356252
P05543	H3	-0.0445607	0.0789822	-0.564186	0.572663
P05543	H4	0.134412	0.0799928	1.68031	0.0929868
P05543	H6	-0.0259669	0.0423295	-0.613447	0.53962
P05543	H7	-0.067778	0.072865	-0.930185	0.352339
P05543	H8	-0.0808377	0.0705546	-1.14575	0.251978
P05543	H9	-0.0399766	0.0655972	-0.609425	0.542282
P05543	H10	-0.0407729	0.0733736	-0.555689	0.578459
P01009	H1	0.0769978	0.0538653	1.42945	0.152964
P01009	H2	-0.0209386	0.0706172	-0.296508	0.76686
P01009	H3	0.092248	0.0802907	1.14893	0.250665
P01009	H4	-0.0315557	0.0805137	-0.391929	0.695134
P01009	H6	0.0393178	0.0428656	0.917234	0.359083
P01009	H7	0.137158	0.0737495	1.85978	0.0630003
P01009	H8	0.0922616	0.0726834	1.26936	0.204396
P01009	H9	0.0155645	0.0665223	0.233974	0.815019
P01009	H10	0.153384	0.0745431	2.05765	0.0396972
P04004	H1	-0.027626	0.0517746	-0.533583	0.593664
P04004	H2	0.0155755	0.0680553	0.228865	0.818987
P04004	H3	-0.00786427	0.0772517	-0.101801	0.918921
P04004	H4	-0.0298903	0.0775219	-0.385572	0.699837
P04004	H6	-0.000437801	0.0411684	-0.0106344	0.991516
P04004	H7	-0.104163	0.0707869	-1.47151	0.141244
P04004	H8	-0.0425904	0.0694147	-0.613564	0.539543
P04004	H9	-0.00116231	0.0639313	-0.0181805	0.985496
P04004	H10	-0.0736101	0.0716142	-1.02787	0.304081
P05154	H1	-0.0523356	0.0559044	-0.936164	0.349253
P05154	H2	0.0128269	0.0732541	0.175101	0.86101
P05154	H3	0.0357741	0.0842458	0.42464	0.671125
P05154	H4	0.12881	0.0841426	1.53085	0.125896
P05154	H6	0.0199438	0.0447924	0.44525	0.656167
P05154	H7	-0.104427	0.0773648	-1.3498	0.177167
P05154	H8	-0.0131699	0.0752491	-0.175018	0.861076
P05154	H9	-0.108301	0.0697173	-1.55343	0.120411
P05154	H10	-0.0558838	0.0772882	-0.723057	0.469693
P01859	H1	0.0196358	0.0564079	0.348103	0.727784
P01859	H2	-0.19008	0.0744336	-2.55369	0.0107008
P01859	H3	0.0634189	0.0849867	0.746221	0.455584
P01859	H4	0.102039	0.0850923	1.19915	0.23055
P01859	H6	-0.0634978	0.0451313	-1.40696	0.159529
P01859	H7	-0.0127451	0.0775836	-0.164276	0.869523
P01859	H8	-0.142675	0.0758663	-1.88061	0.0601081
P01859	H9	-0.0226925	0.0701013	-0.323711	0.746176
P01859	H10	0.134757	0.0788079	1.70994	0.0873646
P08603	H1	-0.0349641	0.0547866	-0.638186	0.523394
P08603	H2	0.0129389	0.0717045	0.180448	0.856811
P08603	H3	-0.150754	0.0816667	-1.84596	0.0649819
P08603	H4	-0.0241634	0.0816738	-0.295852	0.76736
P08603	H6	0.011382	0.0434236	0.262114	0.793249
P08603	H7	-0.0811263	0.0746129	-1.0873	0.276981
P08603	H8	0.0530852	0.0728352	0.72884	0.466148
P08603	H9	-0.0255282	0.0672645	-0.379519	0.704325
P08603	H10	-0.0997666	0.0754329	-1.32259	0.186059
P04003	H1	-0.0520888	0.053093	-0.981086	0.326618
P04003	H2	0.0248874	0.0697265	0.356929	0.721166
P04003	H3	-0.0157146	0.0790945	-0.198682	0.842523
P04003	H4	-0.0433822	0.0791929	-0.547804	0.583861
P04003	H6	0.0113532	0.0421615	0.269277	0.787732
P04003	H7	0.0675798	0.0723224	0.934424	0.350149
P04003	H8	0.0988597	0.0709614	1.39315	0.163663
P04003	H9	0.0347155	0.065432	0.530559	0.595758
P04003	H10	0.00478404	0.0732959	0.0652703	0.947962
P01860	H1	-0.17301	0.0566049	-3.05645	0.00225658
P01860	H2	-0.0192181	0.074084	-0.259409	0.795335
P01860	H3	-0.0713582	0.0843181	-0.846297	0.397445
P01860	H4	-0.0901371	0.084906	-1.06161	0.288486
P01860	H6	-0.00998166	0.0453011	-0.22034	0.825619
P01860	H7	-0.1676	0.0775698	-2.16064	0.0307908
P01860	H8	-0.035004	0.0752037	-0.465455	0.641634
P01860	H9	-0.137054	0.0700153	-1.95748	0.0503699
P01860	H10	-0.204139	0.0776463	-2.62909	0.00859868
P02790	H1	-0.00564127	0.0555787	-0.101501	0.919159
P02790	H2	-0.047541	0.072966	-0.65155	0.514734
P02790	H3	-0.0719256	0.0833165	-0.863281	0.388042
P02790	H4	-0.0425887	0.0830218	-0.512982	0.607997
P02790	H6	-0.0981614	0.0441286	-2.22444	0.0261822
P02790	H7	-0.129221	0.0757794	-1.70522	0.0882415
P02790	H8	-0.0364182	0.074375	-0.489657	0.624407
P02790	H9	-0.0625022	0.0681208	-0.91752	0.358933
P02790	H10	-0.0521131	0.0763245	-0.682784	0.494788
P01591	H1	-0.000365134	0.0559501	-0.00652606	0.994793
P01591	H2	-0.0174377	0.0736994	-0.236606	0.812976
P01591	H3	0.078653	0.0841292	0.934907	0.349901
P01591	H4	0.0170708	0.0838095	0.203685	0.838611
P01591	H6	0.0413174	0.0446904	0.924525	0.355276
P01591	H7	0.0749735	0.0766577	0.97803	0.328127
P01591	H8	-0.0159546	0.0750272	-0.212651	0.831611
P01591	H9	0.122888	0.0695102	1.76792	0.0771614
P01591	H10	0.0612575	0.0779535	0.78582	0.432026
P02656	H1	0.0156721	0.0563333	0.278204	0.780872
P02656	H2	-0.112456	0.0741451	-1.5167	0.129433
P02656	H3	0.0195868	0.08472	0.231195	0.817177
P02656	H4	-0.083826	0.0843855	-0.993369	0.320599
P02656	H6	0.0351828	0.0448809	0.783915	0.433143
P02656	H7	0.016563	0.077566	0.213534	0.830923
P02656	H8	0.158219	0.075668	2.09097	0.0366026
P02656	H9	0.0447344	0.0696254	0.642501	0.52059
P02656	H10	0.0667787	0.0783007	0.852849	0.393801
P01877	H1	-0.0610437	0.0551559	-1.10675	0.268479
P01877	H2	0.0251886	0.0722172	0.34879	0.727268
P01877	H3	0.19613	0.082444	2.37894	0.0174154
P01877	H4	0.0668984	0.0822233	0.813619	0.415918
P01877	H6	0.00705795	0.0438323	0.161022	0.872086
P01877	H7	0.0692805	0.0751213	0.922248	0.356462
P01877	H8	-0.158827	0.0734332	-2.16288	0.0306179
P01877	H9	0.0763941	0.0683192	1.11819	0.263561
P01877	H10	0.127773	0.0770518	1.65828	0.0973504
P01876	H1	-0.0993386	0.0550323	-1.8051	0.0711453
P01876	H2	0.0283408	0.0724844	0.390992	0.695827
P01876	H3	0.227663	0.0825103	2.75921	0.00582423
P01876	H4	0.0646439	0.0828783	0.779985	0.435452
P01876	H6	0.00772832	0.0440307	0.175521	0.86068
P01876	H7	0.0328227	0.0757074	0.433546	0.664645
P01876	H8	-0.0350447	0.0738376	-0.474618	0.635089
P01876	H9	0.106255	0.0681437	1.55928	0.11902
P01876	H10	0.0290256	0.0770106	0.376904	0.706268
P01857	H1	0.00793386	0.056159	0.141275	0.887661
P01857	H2	-0.0471848	0.0745682	-0.632774	0.526923
P01857	H3	-0.141061	0.0846756	-1.6659	0.0958223
P01857	H4	0.0154668	0.0845131	0.18301	0.8548
P01857	H6	-0.0031955	0.0448836	-0.0711953	0.943246
P01857	H7	0.0189766	0.0774754	0.244937	0.80652
P01857	H8	-0.0362804	0.075517	-0.480427	0.630954
P01857	H9	-0.0561892	0.0699255	-0.803559	0.421706
P01857	H10	-0.0465997	0.0781929	-0.595958	0.551241
P01871	H1	0.0956726	0.0540986	1.76849	0.0770662
P01871	H2	-0.0396431	0.0713986	-0.555236	0.578769
P01871	H3	0.00631072	0.0812737	0.0776478	0.938113
P01871	H4	-0.0117239	0.080731	-0.145221	0.884545
P01871	H6	0.019498	0.0431058	0.45233	0.651059
P01871	H7	0.0418571	0.0743436	0.563022	0.573456
P01871	H8	0.0108333	0.0727351	0.148942	0.881608
P01871	H9	0.138289	0.067955	2.035	0.0419257
P01871	H10	0.115705	0.074807	1.54671	0.122024
P00734	H1	-0.0159082	0.055049	-0.288983	0.772611
P00734	H2	0.0418203	0.0723687	0.577879	0.563383
P00734	H3	-0.00340487	0.082064	-0.0414904	0.966907
P00734	H4	-0.0395143	0.0830124	-0.476004	0.634101
P00734	H6	-0.0176704	0.044083	-0.400844	0.68856
P00734	H7	-0.10691	0.0757824	-1.41075	0.158407
P00734	H8	-0.131239	0.0732457	-1.79176	0.0732574
P00734	H9	0.0499012	0.0682476	0.731178	0.464719
P00734	H10	-0.0767623	0.076055	-1.0093	0.3129
A0A0J9YX35	H1	-0.0381016	0.0554523	-0.687106	0.492062
A0A0J9YX35	H2	-0.102462	0.0729206	-1.40511	0.160076
A0A0J9YX35	H3	-0.0265157	0.0832335	-0.31857	0.750071
A0A0J9YX35	H4	-0.0369537	0.0827525	-0.446557	0.655223
A0A0J9YX35	H6	-0.0265422	0.0440712	-0.602256	0.547042
A0A0J9YX35	H7	-0.0631089	0.0755685	-0.835121	0.403706
A0A0J9YX35	H8	-0.160917	0.0745649	-2.15808	0.0309893
A0A0J9YX35	H9	-0.0446661	0.0682584	-0.654368	0.512918
A0A0J9YX35	H10	0.00375134	0.076858	0.0488087	0.961075
P02753	H1	-0.048727	0.05186	-0.939588	0.347494
P02753	H2	-0.0152895	0.0683354	-0.223743	0.82297
P02753	H3	0.0621301	0.0780046	0.796493	0.4258
P02753	H4	-0.178205	0.0781063	-2.28156	0.0225747
P02753	H6	-0.0815968	0.0412888	-1.97624	0.0482052
P02753	H7	-0.0800281	0.0710011	-1.12714	0.259761
P02753	H8	-0.19527	0.0690625	-2.82744	0.00471872
P02753	H9	-0.108075	0.0640377	-1.68767	0.0915628
P02753	H10	-0.105764	0.0712411	-1.48459	0.137743
P02746	H1	-0.0674833	0.0559636	-1.20584	0.227959
P02746	H2	0.0156628	0.0742673	0.210898	0.832979
P02746	H3	0.183648	0.0839548	2.18746	0.0287743
P02746	H4	0.0535535	0.0841936	0.636075	0.524769
P02746	H6	-0.0264645	0.044822	-0.590436	0.554937
P02746	H7	-0.133488	0.0773279	-1.72626	0.084388
P02746	H8	-0.0625986	0.0757548	-0.826332	0.408672
P02746	H9	-0.0238764	0.070403	-0.339139	0.734526
P02746	H10	0.00658221	0.0788068	0.0835233	0.93344
P08697	H1	-0.00602635	0.0551003	-0.109371	0.912915
P08697	H2	-0.122649	0.0723824	-1.69446	0.0902673
P08697	H3	-0.0625023	0.0834883	-0.748635	0.454127
P08697	H4	-0.00852179	0.0826347	-0.103126	0.917869
P08697	H6	-0.0444564	0.0439598	-1.0113	0.311944
P08697	H7	0.00919529	0.0759421	0.121083	0.903632
P08697	H8	0.0499266	0.0737772	0.676722	0.498627
P08697	H9	-0.0390473	0.0680003	-0.574222	0.565854
P08697	H10	-0.00268206	0.0768695	-0.0348911	0.972169
P06310	H1	-0.00217785	0.0551846	-0.0394648	0.968522
P06310	H2	-0.145303	0.0727555	-1.99715	0.0458862
P06310	H3	0.0582292	0.082775	0.703464	0.481813
P06310	H4	0.0869612	0.0824204	1.05509	0.291455
P06310	H6	-0.0744821	0.0437411	-1.70279	0.088695
P06310	H7	0.0526578	0.0755715	0.696793	0.485978
P06310	H8	-0.0909198	0.0739462	-1.22954	0.218951
P06310	H9	-0.00446707	0.0689737	-0.0647648	0.948365
P06310	H10	-0.027007	0.0761697	-0.354564	0.722938
P0C0L4	H1	-0.0635167	0.0560936	-1.13233	0.257571
P0C0L4	H2	-0.0248024	0.0746952	-0.332048	0.739873
P0C0L4	H3	0.0697671	0.0840479	0.830087	0.406546
P0C0L4	H4	-0.102653	0.084894	-1.20919	0.226671
P0C0L4	H6	-0.0478293	0.0448973	-1.06531	0.286811
P0C0L4	H7	-0.00707046	0.0773089	-0.0914572	0.927135
P0C0L4	H8	-0.0230677	0.075797	-0.304336	0.76089
P0C0L4	H9	-0.00852728	0.069761	-0.122236	0.902719
P0C0L4	H10	0.0357417	0.0780729	0.457799	0.647125
P03952	H1	-0.00501428	0.0556828	-0.0900508	0.928252
P03952	H2	0.0245029	0.0727275	0.336914	0.736202
P03952	H3	-0.112161	0.0834544	-1.34399	0.17904
P03952	H4	0.00214339	0.0833604	0.0257123	0.979488
P03952	H6	-0.0402804	0.0441984	-0.911355	0.362171
P03952	H7	0.0101499	0.0764424	0.132779	0.894376
P03952	H8	-0.0918694	0.0745694	-1.232	0.218032
P03952	H9	-0.110495	0.0687751	-1.60662	0.108228
P03952	H10	-0.0107104	0.0770545	-0.138998	0.88946
P07358	H1	-0.108591	0.0566696	-1.91622	0.055418
P07358	H2	0.0586931	0.0753255	0.779193	0.435919
P07358	H3	-0.039577	0.0854634	-0.463087	0.643331
P07358	H4	0.0158876	0.0851879	0.186501	0.852063
P07358	H6	-0.0428733	0.044964	-0.953502	0.340402
P07358	H7	0.0463413	0.0774161	0.5986	0.549478
P07358	H8	-0.0669083	0.0760792	-0.879455	0.379215
P07358	H9	-0.0371828	0.0703859	-0.52827	0.597345
P07358	H10	-0.0272469	0.0788424	-0.345586	0.729674
P02654	H1	0.0212835	0.056856	0.374341	0.708174
P02654	H2	0.081267	0.0748717	1.08542	0.277811
P02654	H3	0.0772594	0.0852547	0.906219	0.364882
P02654	H4	-0.0591086	0.0846551	-0.698229	0.48508
P02654	H6	0.0113636	0.0449361	0.252884	0.800373
P02654	H7	0.0565081	0.0775756	0.728426	0.466401
P02654	H8	0.0553118	0.0757407	0.730279	0.465268
P02654	H9	0.0240421	0.0702432	0.34227	0.732168
P02654	H10	0.0748912	0.0787046	0.951548	0.341392
P02774_P02774_3	H1	0.135666	0.0517326	2.62245	0.00876761
P02774_P02774_3	H2	0.0302542	0.0681059	0.444223	0.656909
P02774_P02774_3	H3	0.0349406	0.0773037	0.451991	0.651303
P02774_P02774_3	H4	-0.13947	0.0780749	-1.78637	0.0741261
P02774_P02774_3	H6	0.00848169	0.0413115	0.20531	0.837341
P02774_P02774_3	H7	0.0989276	0.070977	1.3938	0.163467
P02774_P02774_3	H8	-0.165589	0.0695831	-2.37973	0.0173782
P02774_P02774_3	H9	0.0866379	0.0643293	1.34679	0.178136
P02774_P02774_3	H10	0.110617	0.0719087	1.5383	0.124064
P68871	H1	-0.00439412	0.0532118	-0.0825779	0.934192
P68871	H2	0.0921636	0.0704249	1.30868	0.190729
P68871	H3	-0.0752509	0.0792378	-0.949684	0.342338
P68871	H4	-0.0272872	0.0801223	-0.340569	0.733448
P68871	H6	0.021747	0.0424098	0.512782	0.608136
P68871	H7	0.0184091	0.0733148	0.251097	0.801754
P68871	H8	-0.0240207	0.072518	-0.331237	0.740485
P68871	H9	-0.119923	0.0662138	-1.81115	0.0702025
P68871	H10	-0.0352913	0.0740239	-0.476756	0.633566
P23142	H1	-0.050311	0.0559576	-0.899091	0.368666
P23142	H2	-0.00206907	0.0742535	-0.027865	0.977771
P23142	H3	0.130907	0.0842303	1.55415	0.120238
P23142	H4	-0.0314154	0.0838268	-0.374765	0.707858
P23142	H6	0.0574515	0.0445525	1.28952	0.197301
P23142	H7	-0.00874452	0.0765583	-0.11422	0.90907
P23142	H8	-0.0916232	0.0759806	-1.20588	0.227946
P23142	H9	0.0266148	0.0695479	0.382683	0.701978
P23142	H10	-0.00156329	0.0772061	-0.0202483	0.983846
Q9HCU4	H1	-0.054591	0.0562362	-0.970745	0.331742
Q9HCU4	H2	0.00820983	0.0741548	0.110712	0.911851
Q9HCU4	H3	0.0310331	0.084282	0.368206	0.712742
Q9HCU4	H4	0.0799655	0.0852354	0.938173	0.34822
Q9HCU4	H6	0.0386832	0.0448333	0.862823	0.388294
Q9HCU4	H7	-0.0199119	0.0773529	-0.257417	0.796872
Q9HCU4	H8	-0.00830145	0.0753834	-0.110123	0.912318
Q9HCU4	H9	-0.0763684	0.0696209	-1.09692	0.272753
Q9HCU4	H10	0.00293217	0.0786036	0.0373033	0.970245
Q16610_Q16610_4	H1	0.027199	0.0560406	0.485344	0.627462
Q16610_Q16610_4	H2	0.0444971	0.0741507	0.600091	0.548485
Q16610_Q16610_4	H3	0.117155	0.0841756	1.39179	0.164074
Q16610_Q16610_4	H4	0.0493528	0.0842475	0.585807	0.558043
Q16610_Q16610_4	H6	0.0257793	0.0448573	0.574697	0.565533
Q16610_Q16610_4	H7	0.0492854	0.0772787	0.637762	0.52367
Q16610_Q16610_4	H8	-0.140479	0.0749863	-1.87339	0.0610968
Q16610_Q16610_4	H9	-0.0545822	0.0695485	-0.784807	0.432619
Q16610_Q16610_4	H10	-0.100929	0.0780406	-1.29328	0.195998
P02652	H1	-0.0070966	0.0554821	-0.127908	0.898229
P02652	H2	0.0587042	0.0726469	0.808076	0.419101
P02652	H3	0.0336394	0.0826729	0.406898	0.684108
P02652	H4	-0.11737	0.0836215	-1.40359	0.160529
P02652	H6	-0.00118206	0.0444185	-0.0266118	0.978771
P02652	H7	0.0952479	0.076106	1.25152	0.210829
P02652	H8	0.134574	0.0741874	1.81398	0.0697665
P02652	H9	0.148213	0.0688725	2.15199	0.0314659
P02652	H10	0.00608772	0.0776808	0.0783684	0.93754
P00748	H1	-0.00127218	0.0546921	-0.0232608	0.981444
P00748	H2	-0.0806576	0.0718084	-1.12323	0.261415
P00748	H3	0.12884	0.0815353	1.58018	0.114155
P00748	H4	-0.179876	0.0832056	-2.16183	0.0306987
P00748	H6	0.0474228	0.043488	1.09048	0.275576
P00748	H7	-0.0557677	0.0749308	-0.744256	0.456771
P00748	H8	-0.0594724	0.073783	-0.806044	0.420272
P00748	H9	0.0278555	0.0685543	0.406327	0.684527
P00748	H10	0.0403073	0.0759298	0.530849	0.595557
P27169	H1	-0.0327178	0.0553476	-0.591133	0.554469
P27169	H2	0.00723418	0.0722537	0.100122	0.920253
P27169	H3	0.10168	0.0828225	1.22768	0.219648
P27169	H4	-0.0513546	0.0830278	-0.618523	0.536271
P27169	H6	0.0754892	0.044263	1.70547	0.0881957
P27169	H7	-0.0219083	0.0761098	-0.287851	0.773478
P27169	H8	0.175459	0.0738127	2.37709	0.0175033
P27169	H9	0.0286912	0.0691555	0.414879	0.678256
P27169	H10	-0.00139694	0.0764715	-0.0182674	0.985427
P80108	H1	-0.0143357	0.0534106	-0.268406	0.788403
P80108	H2	0.0159722	0.0702546	0.227347	0.820167
P80108	H3	0.0445468	0.080325	0.554583	0.579216
P80108	H4	0.036674	0.0797934	0.459612	0.645824
P80108	H6	-0.00550127	0.0426069	-0.129117	0.897273
P80108	H7	-0.00554314	0.0736938	-0.0752185	0.940045
P80108	H8	-0.0621356	0.0716565	-0.86713	0.38593
P80108	H9	-0.0461677	0.0659584	-0.699951	0.484004
P80108	H10	0.149586	0.0740541	2.01996	0.0434633
P51884	H1	-0.0402802	0.0527917	-0.763003	0.445513
P51884	H2	0.0456498	0.0693929	0.657845	0.510681
P51884	H3	0.0449029	0.0789692	0.568613	0.569655
P51884	H4	-0.0368642	0.0791912	-0.465509	0.641596
P51884	H6	0.00335231	0.0420186	0.0797817	0.936415
P51884	H7	-0.0676936	0.0725884	-0.932567	0.351108
P51884	H8	-0.0287005	0.0708979	-0.404815	0.685639
P51884	H9	-0.0840315	0.0655364	-1.28221	0.199853
P51884	H10	-0.0201467	0.0729784	-0.276064	0.782515
P02747	H1	-0.0550642	0.0560906	-0.981701	0.326315
P02747	H2	0.0716868	0.0738399	0.970842	0.331694
P02747	H3	0.0924095	0.0844856	1.09379	0.274122
P02747	H4	0.100362	0.0842915	1.19066	0.233869
P02747	H6	0.0208294	0.0446808	0.466183	0.641114
P02747	H7	-0.030813	0.0767802	-0.401314	0.688214
P02747	H8	0.0359871	0.0756524	0.47569	0.634325
P02747	H9	-0.00996363	0.0692353	-0.14391	0.88558
P02747	H10	-0.00596648	0.0781553	-0.0763414	0.939152
A0A075B6I0	H1	0.0286307	0.0565016	0.506723	0.612381
A0A075B6I0	H2	-0.0464758	0.0742706	-0.625763	0.531511
A0A075B6I0	H3	0.229463	0.0839038	2.73483	0.00627255
A0A075B6I0	H4	0.0763513	0.0845372	0.903168	0.366499
A0A075B6I0	H6	0.0638383	0.0448172	1.42442	0.154415
A0A075B6I0	H7	-0.0154818	0.0773597	-0.200128	0.841392
A0A075B6I0	H8	0.0222816	0.0753657	0.295647	0.767518
A0A075B6I0	H9	-0.0488658	0.0697392	-0.700694	0.48354
A0A075B6I0	H10	0.110837	0.0779459	1.42197	0.155124
A0A075B6H9	H1	0.031684	0.0560444	0.565337	0.57188
A0A075B6H9	H2	-0.0833863	0.0742866	-1.12249	0.261729
A0A075B6H9	H3	0.0880853	0.0854397	1.03096	0.302629
A0A075B6H9	H4	-0.000889885	0.0849337	-0.0104774	0.991641
A0A075B6H9	H6	0.0362091	0.0451086	0.80271	0.422197
A0A075B6H9	H7	0.0768129	0.0776619	0.989069	0.322698
A0A075B6H9	H8	-0.0838311	0.0762244	-1.09979	0.271498
A0A075B6H9	H9	-0.0626533	0.0700202	-0.894789	0.370961
A0A075B6H9	H10	0.0103956	0.0785995	0.132261	0.894786
P05546	H1	0.0121046	0.0560056	0.216131	0.828898
P05546	H2	-0.176148	0.0740851	-2.37765	0.0174768
P05546	H3	-0.0898889	0.083983	-1.07032	0.284548
P05546	H4	-0.0651826	0.0845257	-0.771157	0.440666
P05546	H6	-0.075098	0.0448304	-1.67516	0.0939923
P05546	H7	0.0140813	0.0770807	0.182683	0.855057
P05546	H8	0.0295469	0.0749952	0.393984	0.693617
P05546	H9	0.0111927	0.0696235	0.160761	0.872291
P05546	H10	-0.00341108	0.0777581	-0.0438678	0.965012
P22352	H1	0.0801634	0.0556064	1.44162	0.149498
P22352	H2	-0.0473555	0.073565	-0.643724	0.519797
P22352	H3	-0.0286903	0.0831433	-0.34507	0.730062
P22352	H4	-0.0521241	0.0832409	-0.626184	0.531235
P22352	H6	0.0683178	0.0444151	1.53817	0.124098
P22352	H7	0.081697	0.0762965	1.07078	0.284341
P22352	H8	0.000562106	0.075168	0.00747799	0.994034
P22352	H9	0.0482837	0.0687782	0.702021	0.482713
P22352	H10	-0.00583787	0.0771457	-0.0756732	0.939683
P06396	H1	-0.0615454	0.056067	-1.09771	0.272406
P06396	H2	0.0603051	0.0744138	0.810402	0.417764
P06396	H3	0.102182	0.0841387	1.21445	0.224658
P06396	H4	-0.0281608	0.0843905	-0.333697	0.738628
P06396	H6	-0.00598977	0.0448263	-0.133622	0.893709
P06396	H7	-0.0967227	0.078036	-1.23946	0.215257
P06396	H8	-0.0443087	0.0757562	-0.584885	0.558662
P06396	H9	0.0348324	0.0700331	0.49737	0.61896
P06396	H10	0.0639393	0.0782182	0.817448	0.413728
P09871	H1	0.00116193	0.056188	0.0206793	0.983503
P09871	H2	0.0768197	0.0738459	1.04027	0.298286
P09871	H3	0.144742	0.0837908	1.72743	0.0841793
P09871	H4	0.119719	0.0838987	1.42694	0.153685
P09871	H6	-0.0108847	0.0445426	-0.244367	0.806961
P09871	H7	0.00981072	0.0768411	0.127675	0.898413
P09871	H8	-0.0795534	0.0751589	-1.05847	0.289914
P09871	H9	0.0648014	0.0691444	0.937189	0.348726
P09871	H10	0.0591653	0.0780136	0.758398	0.448264
P05156	H1	-0.108991	0.0555422	-1.9623	0.0498059
P05156	H2	-0.0345105	0.0728379	-0.473798	0.635673
P05156	H3	-0.185017	0.0822426	-2.24965	0.0245328
P05156	H4	0.0077633	0.0836096	0.0928518	0.926027
P05156	H6	-0.0293167	0.0441885	-0.663445	0.507089
P05156	H7	-0.0978558	0.0758771	-1.28966	0.197253
P05156	H8	0.00728711	0.0740857	0.0983606	0.921652
P05156	H9	-0.0380845	0.0689099	-0.552671	0.580524
P05156	H10	-0.00581019	0.0765902	-0.0758607	0.939534
A0A0B4J1U7	H1	0.0464813	0.0563941	0.824224	0.409868
A0A0B4J1U7	H2	0.0699815	0.0750181	0.932862	0.350956
A0A0B4J1U7	H3	0.0274636	0.0853523	0.321768	0.747648
A0A0B4J1U7	H4	-0.0136734	0.0849444	-0.160969	0.872127
A0A0B4J1U7	H6	0.00814714	0.0452823	0.179919	0.857227
A0A0B4J1U7	H7	-0.102003	0.0779796	-1.30807	0.190936
A0A0B4J1U7	H8	-0.0272479	0.0761384	-0.357873	0.720459
A0A0B4J1U7	H9	0.057338	0.0702899	0.815736	0.414707
A0A0B4J1U7	H10	0.046283	0.0781315	0.592374	0.553639
A0A0J9YXX1	H1	-0.0454575	0.0567256	-0.801358	0.422978
A0A0J9YXX1	H2	-0.0715877	0.0745424	-0.960363	0.336939
A0A0J9YXX1	H3	-0.0882694	0.0849545	-1.03902	0.298868
A0A0J9YXX1	H4	0.143895	0.084814	1.69659	0.0898627
A0A0J9YXX1	H6	0.0055866	0.0451224	0.12381	0.901473
A0A0J9YXX1	H7	0.0132919	0.0773267	0.171892	0.863532
A0A0J9YXX1	H8	-0.109338	0.0762069	-1.43475	0.151447
A0A0J9YXX1	H9	-0.0392106	0.0704913	-0.556247	0.578078
A0A0J9YXX1	H10	0.0899521	0.0784851	1.1461	0.25183
P01780	H1	-0.00875087	0.0539161	-0.162305	0.871075
P01780	H2	-0.194389	0.07121	-2.7298	0.00636885
P01780	H3	0.0341795	0.0808358	0.422826	0.672448
P01780	H4	0.0490512	0.0820269	0.597989	0.549886
P01780	H6	-0.0556096	0.0430429	-1.29196	0.196457
P01780	H7	-0.0732558	0.0741826	-0.987507	0.323462
P01780	H8	-0.0921338	0.072222	-1.2757	0.202145
P01780	H9	-0.126536	0.0671618	-1.88405	0.0596405
P01780	H10	0.0871647	0.0753329	1.15706	0.247327
A0A0A0MS15	H1	0.0422834	0.0564108	0.749563	0.453568
A0A0A0MS15	H2	0.108726	0.0744689	1.46002	0.144375
A0A0A0MS15	H3	0.0689692	0.0848847	0.812504	0.416558
A0A0A0MS15	H4	0.0150277	0.0847722	0.177271	0.859305
A0A0A0MS15	H6	-0.0212585	0.04489	-0.473569	0.635837
A0A0A0MS15	H7	-0.118487	0.0774603	-1.52965	0.126194
A0A0A0MS15	H8	-0.00522843	0.0757428	-0.0690288	0.944971
A0A0A0MS15	H9	0.0374112	0.0700933	0.533734	0.593559
A0A0A0MS15	H10	-0.0678666	0.0783251	-0.866473	0.38629
P00736	H1	-0.0119948	0.056314	-0.212998	0.831341
P00736	H2	0.127636	0.0740412	1.72385	0.0848234
P00736	H3	0.155044	0.0847889	1.82859	0.0675465
P00736	H4	0.0682398	0.0842917	0.809567	0.418244
P00736	H6	-0.0599334	0.0448143	-1.33737	0.181187
P00736	H7	0.0977459	0.077067	1.26832	0.204766
P00736	H8	-0.0863768	0.0751058	-1.15007	0.250194
P00736	H9	0.0423242	0.0694266	0.609624	0.54215
P00736	H10	-0.00390428	0.0788248	-0.0495312	0.960499
Q06033_Q06033_2	H1	0.0163563	0.0532938	0.306909	0.758931
Q06033_Q06033_2	H2	0.11541	0.0703789	1.63984	0.101128
Q06033_Q06033_2	H3	0.0724432	0.0801862	0.903437	0.366356
Q06033_Q06033_2	H4	0.100505	0.0803301	1.25115	0.210963
Q06033_Q06033_2	H6	0.0169908	0.0424039	0.400688	0.688674
Q06033_Q06033_2	H7	0.0518617	0.0737515	0.703195	0.481981
Q06033_Q06033_2	H8	-0.116679	0.07171	-1.6271	0.103806
Q06033_Q06033_2	H9	0.0478212	0.0659261	0.725376	0.46827
Q06033_Q06033_2	H10	0.0125954	0.0740504	0.170092	0.864947
P08519	H1	0.0670677	0.0566868	1.18313	0.236839
P08519	H2	0.149138	0.0745454	2.00063	0.045509
P08519	H3	-0.00474797	0.0846271	-0.0561046	0.955262
P08519	H4	-0.0150014	0.0849135	-0.176667	0.85978
P08519	H6	0.113086	0.0450468	2.51041	0.0121037
P08519	H7	0.107172	0.0780747	1.37269	0.169937
P08519	H8	-0.0592066	0.0755055	-0.784137	0.433013
P08519	H9	0.140324	0.0706074	1.98738	0.0469582
P08519	H10	0.107349	0.0789269	1.36011	0.173882
P08185	H1	0.0207817	0.0525097	0.395769	0.692299
P08185	H2	-0.0783341	0.0691833	-1.13227	0.257599
P08185	H3	-0.0901876	0.0787486	-1.14526	0.25218
P08185	H4	0.00697489	0.0790153	0.0882727	0.929665
P08185	H6	0.0127343	0.0418552	0.304247	0.760958
P08185	H7	0.0730927	0.0721174	1.01352	0.31088
P08185	H8	0.0144209	0.0703996	0.204844	0.837706
P08185	H9	-0.0234519	0.0650053	-0.360769	0.718294
P08185	H10	0.0757416	0.072548	1.04402	0.296547
P04217	H1	0.0143388	0.0537301	0.266867	0.789587
P04217	H2	-0.0367815	0.0702854	-0.523316	0.600787
P04217	H3	-0.0602429	0.0798116	-0.754814	0.450411
P04217	H4	-0.000972882	0.0804674	-0.0120904	0.990354
P04217	H6	0.0597879	0.0428185	1.39631	0.162709
P04217	H7	-0.0145946	0.0735443	-0.198447	0.842707
P04217	H8	0.0107649	0.0722769	0.14894	0.88161
P04217	H9	0.000204382	0.0667914	0.00306001	0.997559
P04217	H10	0.0206347	0.0740721	0.278577	0.780586
P04278	H1	0.0572792	0.050912	1.12506	0.260639
P04278	H2	0.0358529	0.0675222	0.530979	0.595467
P04278	H3	0.00885878	0.0764394	0.115893	0.907744
P04278	H4	0.0378347	0.0771989	0.490094	0.624098
P04278	H6	0.0216361	0.0407701	0.530685	0.59567
P04278	H7	0.173988	0.0699156	2.48854	0.0128729
P04278	H8	0.0120062	0.068632	0.174936	0.86114
P04278	H9	0.0700428	0.0636067	1.10119	0.270891
P04278	H10	0.0940518	0.0705277	1.33354	0.18244
P15169	H1	0.00606355	0.0553565	0.109536	0.912783
P15169	H2	-0.0686118	0.0731079	-0.938501	0.348052
P15169	H3	-0.0889623	0.0832531	-1.06858	0.285334
P15169	H4	-0.103963	0.0837105	-1.24193	0.214345
P15169	H6	0.010503	0.0445517	0.235749	0.813641
P15169	H7	-0.0478176	0.0761681	-0.62779	0.530182
P15169	H8	-0.0207969	0.0751568	-0.276713	0.782017
P15169	H9	0.0228067	0.0692154	0.329503	0.741795
P15169	H10	-0.158352	0.0783202	-2.02186	0.0432664
P05090	H1	0.0957477	0.0550207	1.74021	0.0819092
P05090	H2	-0.0160481	0.072363	-0.221772	0.824505
P05090	H3	0.193165	0.0820356	2.35464	0.0185953
P05090	H4	-0.158534	0.0827156	-1.91661	0.0553687
P05090	H6	0.0535908	0.0440566	1.21641	0.223912
P05090	H7	0.154144	0.0755882	2.03926	0.041499
P05090	H8	0.0377077	0.0741577	0.508479	0.611149
P05090	H9	0.13178	0.0684029	1.92653	0.0541193
P05090	H10	0.0960752	0.0763191	1.25886	0.208164
P10643	H1	0.0953974	0.0561434	1.69917	0.089375
P10643	H2	0.0583565	0.0740235	0.78835	0.430545
P10643	H3	0.11885	0.0839559	1.41562	0.156976
P10643	H4	-0.0538934	0.0848219	-0.635372	0.525227
P10643	H6	0.0678066	0.0449586	1.5082	0.131593
P10643	H7	0.00776775	0.077314	0.10047	0.919977
P10643	H8	0.125867	0.0759452	1.65733	0.0975414
P10643	H9	-0.0191429	0.0698723	-0.27397	0.784124
P10643	H10	-0.031077	0.077506	-0.400963	0.688472
Q14624	H1	0.0869318	0.0563739	1.54206	0.12315
Q14624	H2	0.0107581	0.0741841	0.145019	0.884704
Q14624	H3	0.0195123	0.0843586	0.231302	0.817093
Q14624	H4	-0.0364183	0.0844614	-0.431183	0.666362
Q14624	H6	-0.00955034	0.0450542	-0.211975	0.832139
Q14624	H7	0.0692667	0.0778748	0.889463	0.373815
Q14624	H8	-0.0279609	0.0760424	-0.367702	0.713118
Q14624	H9	0.106264	0.0696467	1.52575	0.127162
Q14624	H10	0.0239714	0.0781351	0.306794	0.759018
P02763	H1	0.102966	0.0554957	1.85538	0.0636259
P02763	H2	0.0367416	0.0729191	0.503867	0.614386
P02763	H3	0.00942953	0.0829776	0.113639	0.90953
P02763	H4	-0.0261414	0.0832279	-0.314094	0.753469
P02763	H6	0.0123687	0.0442551	0.279486	0.779888
P02763	H7	0.0283621	0.0764444	0.371016	0.710648
P02763	H8	0.0860399	0.0751293	1.14522	0.252194
P02763	H9	0.1184	0.0685283	1.72776	0.0841191
P02763	H10	0.0449407	0.0772539	0.581727	0.560788
P20742	H1	0.00342686	0.0530831	0.0645565	0.948531
P20742	H2	-0.0374728	0.069929	-0.53587	0.592083
P20742	H3	0.0110983	0.0790446	0.140405	0.888348
P20742	H4	-0.0864422	0.0799613	-1.08105	0.279749
P20742	H6	0.0186967	0.0423119	0.441877	0.658606
P20742	H7	0.0217643	0.0728591	0.298718	0.765173
P20742	H8	0.0450653	0.071625	0.629184	0.52927
P20742	H9	-0.0693035	0.0661482	-1.0477	0.294849
P20742	H10	0.0146721	0.0733236	0.200101	0.841413
P18428	H1	0.0707191	0.0563737	1.25447	0.209755
P18428	H2	0.0597105	0.074826	0.797991	0.424929
P18428	H3	-0.0349467	0.0848347	-0.411939	0.68041
P18428	H4	0.000507459	0.0854162	0.00594102	0.99526
P18428	H6	0.0109108	0.0451404	0.241707	0.809021
P18428	H7	0.0703174	0.0776174	0.905949	0.365025
P18428	H8	-0.0548769	0.07612	-0.720926	0.471003
P18428	H9	0.164569	0.0700066	2.35077	0.0187895
P18428	H10	0.0851127	0.0780732	1.09016	0.275715
O43866	H1	0.0636545	0.0544542	1.16895	0.242501
O43866	H2	-0.013026	0.0721477	-0.180546	0.856734
O43866	H3	0.00777837	0.0822336	0.0945888	0.924647
O43866	H4	-0.0266983	0.0816474	-0.326995	0.743691
O43866	H6	-0.0216346	0.0435974	-0.496237	0.619758
O43866	H7	-0.0151726	0.0750564	-0.202149	0.839812
O43866	H8	-0.0157743	0.0732389	-0.215382	0.829482
O43866	H9	0.149695	0.0690112	2.16914	0.0301389
O43866	H10	0.053661	0.0753335	0.712313	0.476318
P02745	H1	-0.0625199	0.0563237	-1.11001	0.267071
P02745	H2	0.0370645	0.0741033	0.500174	0.616984
P02745	H3	0.0919604	0.0849632	1.08236	0.279169
P02745	H4	0.122837	0.0848574	1.44757	0.147827
P02745	H6	0.022933	0.04524	0.506918	0.612244
P02745	H7	0.0322524	0.077277	0.417361	0.67644
P02745	H8	0.0219367	0.0759408	0.288866	0.772701
P02745	H9	-0.0121646	0.0698715	-0.174099	0.861798
P02745	H10	0.115107	0.0786273	1.46395	0.143296
P07225	H1	-0.0218652	0.0540304	-0.404683	0.685735
P07225	H2	0.122091	0.0709206	1.72152	0.0852451
P07225	H3	-0.0497475	0.0817933	-0.60821	0.543088
P07225	H4	0.00265505	0.0811135	0.0327325	0.97389
P07225	H6	0.00378021	0.043108	0.0876916	0.930127
P07225	H7	0.0175446	0.0739446	0.237267	0.812463
P07225	H8	0.0077005	0.0731039	0.105336	0.916115
P07225	H9	0.0660736	0.0668868	0.987842	0.323298
P07225	H10	-0.0347718	0.0744263	-0.467198	0.640388
P29622	H1	-0.025574	0.0565913	-0.451908	0.651364
P29622	H2	-0.0249546	0.0746826	-0.334142	0.738292
P29622	H3	0.064777	0.0857339	0.755559	0.449965
P29622	H4	0.00189453	0.0845382	0.0224103	0.982122
P29622	H6	-0.0346342	0.0450744	-0.768379	0.442314
P29622	H7	-0.00157154	0.0779517	-0.0201604	0.983917
P29622	H8	0.0519794	0.075389	0.689482	0.490566
P29622	H9	-0.0246049	0.0704876	-0.349067	0.72706
P29622	H10	-0.0170104	0.0781316	-0.217715	0.827664
O75636	H1	-0.0748615	0.0521519	-1.43545	0.151248
O75636	H2	-0.072418	0.0689551	-1.05022	0.293689
O75636	H3	-0.112011	0.0780069	-1.4359	0.151119
O75636	H4	-0.0575498	0.0783269	-0.73474	0.462547
O75636	H6	-0.133837	0.0415029	-3.22476	0.00127234
O75636	H7	-0.0634246	0.0717564	-0.883887	0.376817
O75636	H8	-0.0410438	0.070313	-0.58373	0.559439
O75636	H9	-0.0366817	0.0648537	-0.565607	0.571697
O75636	H10	-0.0472025	0.0720834	-0.654832	0.512619
P01701	H1	-0.0379598	0.0563339	-0.673837	0.500459
P01701	H2	-0.12264	0.0745919	-1.64414	0.100236
P01701	H3	-0.0585098	0.0850399	-0.688027	0.491481
P01701	H4	-0.019226	0.084424	-0.227731	0.819869
P01701	H6	0.0850867	0.044865	1.8965	0.0579757
P01701	H7	0.0927234	0.0776688	1.19383	0.232625
P01701	H8	0.0647121	0.0758747	0.852881	0.393784
P01701	H9	-0.0662181	0.0698968	-0.947369	0.343516
P01701	H10	0.0592228	0.0783154	0.756209	0.449575
P01703	H1	-0.00825726	0.0552097	-0.149562	0.881119
P01703	H2	-0.13642	0.0730575	-1.8673	0.0619432
P01703	H3	-0.0275487	0.0822896	-0.334778	0.737813
P01703	H4	-0.0116933	0.0824803	-0.141771	0.887269
P01703	H6	0.0616215	0.0439377	1.40248	0.160862
P01703	H7	0.0655184	0.0754422	0.868458	0.385203
P01703	H8	0.0632624	0.0742394	0.852141	0.394194
P01703	H9	-0.0487625	0.0684297	-0.712592	0.476145
P01703	H10	-0.110656	0.0759139	-1.45765	0.145026
P06312	H1	0.0598975	0.0552313	1.08449	0.278224
P06312	H2	-0.0234457	0.072688	-0.322553	0.747053
P06312	H3	0.0749697	0.082984	0.903423	0.366363
P06312	H4	0.12638	0.0830042	1.52257	0.127956
P06312	H6	0.119935	0.0441148	2.7187	0.00658618
P06312	H7	-0.00759931	0.0758075	-0.100245	0.920156
P06312	H8	0.0612043	0.0738621	0.82863	0.40737
P06312	H9	-0.0277597	0.0685867	-0.404739	0.685694
P06312	H10	0.139325	0.0767596	1.81508	0.0695973
P01705	H1	0.0140043	0.0555639	0.25204	0.801025
P01705	H2	-0.0369958	0.0733357	-0.504471	0.613962
P01705	H3	0.0130828	0.0837608	0.156192	0.875891
P01705	H4	0.10712	0.0835651	1.28188	0.199969
P01705	H6	0.0391764	0.0446171	0.878059	0.379972
P01705	H7	0.00708716	0.0764548	0.0926974	0.926149
P01705	H8	0.00558228	0.0750726	0.0743584	0.940729
P01705	H9	-0.0332203	0.0698373	-0.475681	0.634331
P01705	H10	-0.0220646	0.076954	-0.286724	0.77434
P49908	H1	-0.00435061	0.0559835	-0.0777125	0.938061
P49908	H2	-0.120037	0.0744463	-1.61239	0.106966
P49908	H3	0.0581162	0.0856538	0.678501	0.497499
P49908	H4	-0.160244	0.0845764	-1.89466	0.0582194
P49908	H6	-0.054575	0.0447444	-1.21971	0.222658
P49908	H7	-0.0267676	0.0769334	-0.347932	0.727912
P49908	H8	-0.0749725	0.075388	-0.994488	0.320054
P49908	H9	-0.0336674	0.0702157	-0.479486	0.631623
P49908	H10	0.058735	0.0776262	0.756639	0.449317
O75882_2	H1	0.0406467	0.0564819	0.719642	0.471793
O75882_2	H2	-0.0675449	0.0751868	-0.898362	0.369054
O75882_2	H3	0.0277281	0.0850873	0.325878	0.744536
O75882_2	H4	0.0626773	0.0851436	0.736137	0.461696
O75882_2	H6	0.0203791	0.0451148	0.451717	0.651501
O75882_2	H7	0.061339	0.0777464	0.788963	0.430187
O75882_2	H8	-0.028459	0.0762979	-0.372999	0.709172
O75882_2	H9	0.01113	0.0699249	0.15917	0.873544
O75882_2	H10	0.0465487	0.0779326	0.597294	0.55035
Q9UGM5	H1	-0.027744	0.0531815	-0.521685	0.601923
Q9UGM5	H2	-0.221697	0.0700086	-3.16671	0.00155493
Q9UGM5	H3	-0.108843	0.0791898	-1.37446	0.169387
Q9UGM5	H4	0.0101801	0.0800401	0.127187	0.8988
Q9UGM5	H6	-0.0464967	0.0422981	-1.09926	0.271729
Q9UGM5	H7	-0.0297883	0.07264	-0.410082	0.681771
Q9UGM5	H8	-0.0763555	0.0708451	-1.07778	0.281206
Q9UGM5	H9	-0.0392795	0.0656945	-0.597912	0.549937
Q9UGM5	H10	0.086916	0.0734687	1.18303	0.236876
P05452	H1	-0.0602815	0.0557035	-1.08218	0.279245
P05452	H2	0.0125247	0.073322	0.170818	0.864377
P05452	H3	0.198485	0.0830677	2.38944	0.0169266
P05452	H4	0.00238324	0.0840596	0.0283518	0.977383
P05452	H6	-0.0110425	0.0443652	-0.248901	0.803452
P05452	H7	0.077672	0.0765617	1.0145	0.310413
P05452	H8	-0.0460366	0.0745023	-0.617922	0.536667
P05452	H9	-0.0025981	0.0690659	-0.0376178	0.969995
P05452	H10	0.0281253	0.0766261	0.367045	0.713607
A0A0B4J1V2	H1	0.0498889	0.0564749	0.883382	0.37709
A0A0B4J1V2	H2	-0.139867	0.0745085	-1.8772	0.0605741
A0A0B4J1V2	H3	0.0110002	0.0842125	0.130624	0.89608
A0A0B4J1V2	H4	-0.0396078	0.0848181	-0.466973	0.640548
A0A0B4J1V2	H6	-0.0724113	0.0449732	-1.6101	0.107466
A0A0B4J1V2	H7	0.0176716	0.0770174	0.229449	0.818533
A0A0B4J1V2	H8	-0.148668	0.0751805	-1.97748	0.048066
A0A0B4J1V2	H9	-0.00186912	0.0697686	-0.0267903	0.978628
A0A0B4J1V2	H10	-0.0828409	0.0787477	-1.05198	0.292882
P00742	H1	0.00879185	0.0544853	0.161362	0.871818
P00742	H2	0.14963	0.0713781	2.0963	0.0361266
P00742	H3	-0.107772	0.0819172	-1.31562	0.188387
P00742	H4	-0.0340378	0.081757	-0.416329	0.677195
P00742	H6	-0.0280976	0.0436707	-0.643397	0.520008
P00742	H7	-0.0345156	0.0751375	-0.459366	0.646
P00742	H8	-0.170806	0.0729876	-2.34021	0.0193287
P00742	H9	-0.00311373	0.0674079	-0.0461923	0.96316
P00742	H10	-0.0608739	0.075604	-0.805168	0.420777
P00739	H1	0.066369	0.0559635	1.18593	0.235729
P00739	H2	-0.182471	0.0734499	-2.48429	0.0130272
P00739	H3	-0.122967	0.0834724	-1.47314	0.140802
P00739	H4	-0.126622	0.0837779	-1.51141	0.130775
P00739	H6	-0.0345449	0.0448678	-0.769928	0.441395
P00739	H7	-0.00078905	0.0769374	-0.0102557	0.991818
P00739	H8	-0.0344931	0.0750691	-0.459484	0.645915
P00739	H9	0.0981014	0.0692299	1.41704	0.156561
P00739	H10	0.131953	0.0778085	1.69586	0.0900002
P01599	H1	0.101196	0.0559841	1.80758	0.0707571
P01599	H2	-0.0409315	0.0738616	-0.554165	0.579501
P01599	H3	0.110704	0.0840036	1.31785	0.187641
P01599	H4	0.0238175	0.0840739	0.283292	0.77697
P01599	H6	-0.0317249	0.0446285	-0.710866	0.477215
P01599	H7	0.0405663	0.0767391	0.528626	0.597098
P01599	H8	-0.177361	0.0747608	-2.37238	0.0177275
P01599	H9	0.00733271	0.0700151	0.10473	0.916596
P01599	H10	0.103136	0.0774637	1.33141	0.183142
P00740	H1	0.020946	0.0564513	0.371046	0.710625
P00740	H2	-0.0456442	0.0743949	-0.61354	0.539559
P00740	H3	0.0588257	0.0852101	0.69036	0.490013
P00740	H4	0.119534	0.0845122	1.4144	0.157334
P00740	H6	-0.0770746	0.0451669	-1.70644	0.0880145
P00740	H7	-0.0777995	0.0773987	-1.00518	0.31488
P00740	H8	-0.0616353	0.0759512	-0.811511	0.417127
P00740	H9	0.0117229	0.0706205	0.165998	0.868168
P00740	H10	-0.0145177	0.0784261	-0.185113	0.853151
P19652	H1	0.0443603	0.0558947	0.79364	0.427459
P19652	H2	0.0227824	0.0736083	0.309509	0.756953
P19652	H3	-0.100675	0.0834127	-1.20695	0.227534
P19652	H4	0.0788333	0.084055	0.937878	0.348372
P19652	H6	-0.0185919	0.0447586	-0.415381	0.677888
P19652	H7	-0.100932	0.0770688	-1.30963	0.190406
P19652	H8	-0.163857	0.0763551	-2.14598	0.0319427
P19652	H9	-0.101863	0.0691767	-1.47251	0.140973
P19652	H10	-0.1711	0.0774595	-2.2089	0.027246
P05160	H1	-0.02978	0.0565582	-0.526537	0.598548
P05160	H2	0.0458446	0.0746413	0.614199	0.539124
P05160	H3	0.0597345	0.0849184	0.703433	0.481832
P05160	H4	-0.0574707	0.0848366	-0.677429	0.498179
P05160	H6	0.0349411	0.0451729	0.773498	0.43928
P05160	H7	0.0579941	0.0776623	0.746747	0.455266
P05160	H8	-0.0735183	0.0767558	-0.957821	0.338219
P05160	H9	-0.0738981	0.0701516	-1.05341	0.292228
P05160	H10	-0.00141332	0.0786355	-0.017973	0.985661
A0A075B6K4	H1	-0.0536077	0.0566697	-0.945969	0.344229
A0A075B6K4	H2	-0.0653858	0.0751943	-0.869557	0.384602
A0A075B6K4	H3	-0.00910123	0.0855693	-0.106361	0.915302
A0A075B6K4	H4	0.0446168	0.0849827	0.525011	0.599609
A0A075B6K4	H6	-0.0223016	0.0451954	-0.493447	0.621727
A0A075B6K4	H7	0.0148941	0.0777809	0.191488	0.848154
A0A075B6K4	H8	0.0270288	0.0763092	0.354201	0.72321
A0A075B6K4	H9	0.00342589	0.0704498	0.0486288	0.961218
A0A075B6K4	H10	-0.0912637	0.0785339	-1.16209	0.245277
A0A0C4DH31	H1	0.0570806	0.0561782	1.01606	0.309669
A0A0C4DH31	H2	-0.025919	0.074937	-0.345877	0.729456
A0A0C4DH31	H3	0.10974	0.0847067	1.29553	0.195221
A0A0C4DH31	H4	0.0143497	0.0844266	0.169966	0.865046
A0A0C4DH31	H6	-0.00182812	0.0449896	-0.0406344	0.96759
A0A0C4DH31	H7	0.0465374	0.0771366	0.603311	0.546341
A0A0C4DH31	H8	-0.0104939	0.075892	-0.138274	0.890032
A0A0C4DH31	H9	0.0603665	0.0702248	0.859618	0.390058
A0A0C4DH31	H10	0.105384	0.0776356	1.35742	0.174736
P80748	H1	-0.0711029	0.0560553	-1.26844	0.204724
P80748	H2	-0.0255416	0.0735592	-0.347225	0.728443
P80748	H3	-0.0163328	0.084333	-0.19367	0.846446
P80748	H4	0.0572323	0.0835091	0.685342	0.493173
P80748	H6	0.0321324	0.0445118	0.721884	0.470414
P80748	H7	0.0296886	0.0768688	0.386223	0.699355
P80748	H8	0.00344499	0.0749334	0.045974	0.963334
P80748	H9	-0.151916	0.0698681	-2.17432	0.0297479
P80748	H10	-0.1126	0.077086	-1.4607	0.144186
A0A0B4J1Y9	H1	0.0120675	0.056717	0.212766	0.831522
A0A0B4J1Y9	H2	-0.0939559	0.0736534	-1.27565	0.202164
A0A0B4J1Y9	H3	-0.0137835	0.0843782	-0.163354	0.870249
A0A0B4J1Y9	H4	-0.0505932	0.0840856	-0.601687	0.547422
A0A0B4J1Y9	H6	0.00525635	0.0448153	0.117289	0.906637
A0A0B4J1Y9	H7	-0.0256632	0.0772829	-0.332068	0.739858
A0A0B4J1Y9	H8	-0.0536485	0.0755354	-0.710243	0.477601
A0A0B4J1Y9	H9	-0.0635057	0.069518	-0.913515	0.361035
A0A0B4J1Y9	H10	-0.0018996	0.0782038	-0.0242904	0.980622
P23142_P23142_4	H1	0.0149876	0.0562846	0.266282	0.790037
P23142_P23142_4	H2	0.0995787	0.0742268	1.34155	0.17983
P23142_P23142_4	H3	0.163618	0.0845133	1.936	0.0529475
P23142_P23142_4	H4	-0.000434328	0.0840017	-0.00517047	0.995875
P23142_P23142_4	H6	0.0875703	0.0447522	1.95678	0.050452
P23142_P23142_4	H7	-0.0260556	0.0772097	-0.337465	0.735787
P23142_P23142_4	H8	0.119304	0.0754451	1.58133	0.113892
P23142_P23142_4	H9	-0.0185256	0.0698253	-0.265313	0.790784
P23142_P23142_4	H10	-0.0228384	0.0778407	-0.293399	0.769235
P69905	H1	0.027821	0.0530541	0.524389	0.600041
P69905	H2	0.118937	0.0702156	1.69389	0.0903751
P69905	H3	-0.0601073	0.078853	-0.762271	0.44595
P69905	H4	-0.0506133	0.0800099	-0.632588	0.527044
P69905	H6	0.0249323	0.0422275	0.590428	0.554942
P69905	H7	0.0540536	0.073234	0.738095	0.460506
P69905	H8	-0.0409918	0.0721273	-0.568326	0.56985
P69905	H9	-0.0783319	0.0657047	-1.19218	0.233271
P69905	H10	-0.0347692	0.0736717	-0.471948	0.636993
A0A075B6J9	H1	0.125017	0.0561037	2.22833	0.0259216
A0A075B6J9	H2	-0.0329892	0.0740567	-0.445458	0.656016
A0A075B6J9	H3	0.0924129	0.0841535	1.09815	0.272216
A0A075B6J9	H4	-0.0793697	0.084953	-0.934278	0.350225
A0A075B6J9	H6	-0.000878491	0.0448868	-0.0195712	0.984387
A0A075B6J9	H7	-0.00312411	0.0773718	-0.0403779	0.967794
A0A075B6J9	H8	0.00738756	0.0753625	0.098027	0.921916
A0A075B6J9	H9	0.0802488	0.0706383	1.13605	0.256013
A0A075B6J9	H10	0.0031537	0.0774038	0.0407434	0.967503
A0A0C4DH34	H1	0.0672689	0.0563952	1.19281	0.233024
A0A0C4DH34	H2	-0.055785	0.0749038	-0.744756	0.456469
A0A0C4DH34	H3	0.137077	0.0851753	1.60935	0.107631
A0A0C4DH34	H4	0.129212	0.0853468	1.51397	0.130124
A0A0C4DH34	H6	-0.0164208	0.0452674	-0.362751	0.716813
A0A0C4DH34	H7	0.0130585	0.0783804	0.166604	0.867691
A0A0C4DH34	H8	0.0324149	0.0765531	0.42343	0.672007
A0A0C4DH34	H9	0.0439805	0.0701326	0.627105	0.530631
A0A0C4DH34	H10	-0.051307	0.0783615	-0.654747	0.512674
B9A064	H1	-0.125718	0.0563029	-2.23288	0.0256197
B9A064	H2	-0.063848	0.0752728	-0.848222	0.396372
B9A064	H3	0.0762529	0.0852272	0.894702	0.371008
B9A064	H4	0.0577635	0.0852855	0.677295	0.498263
B9A064	H6	-0.0109913	0.0452278	-0.243021	0.808003
B9A064	H7	0.0407859	0.0779136	0.523476	0.600676
B9A064	H8	-0.0638149	0.0759167	-0.84059	0.400635
B9A064	H9	0.0198234	0.0705612	0.280939	0.778774
B9A064	H10	-0.0504224	0.0780741	-0.645827	0.518433
P06276	H1	0.0391539	0.0552772	0.70832	0.478794
P06276	H2	-0.0262953	0.0725935	-0.362226	0.717205
P06276	H3	0.0654034	0.0832972	0.785182	0.4324
P06276	H4	-0.0116803	0.0828826	-0.140926	0.887937
P06276	H6	0.0669147	0.0442013	1.51386	0.130151
P06276	H7	-0.0501307	0.0756736	-0.66246	0.50772
P06276	H8	-0.110357	0.0741903	-1.48749	0.136975
P06276	H9	-0.0423856	0.0681233	-0.62219	0.533857
P06276	H10	0.0706878	0.0759019	0.931306	0.351759
